# Supplementary material for: Existence of Inverted Profile in Chemically Responsive Molecular Pathways in the Zebrafish Liver
Source: PLoS One. 2011 Nov 29;6(11):e27819. doi: 10.1371/journal.pone.0027819 (PMC3226580; doi:10.1371/journal.pone.0027819)
Supplement: Data S1 — z-score corrected normalized enrichment scores for each molecular pathway across 43 chemical perturbations. (XLS) [file pone.0027819.s003.xls]

## Sheet: Sheet1
Data S1: z-score corrected normalized enrichment scores for each molecular pathway across 43 chemical perturbations
GEET	ZF_5BAP_24h_Male	ZF_5BAP_96h_Male	ZF_50BAP_24h_Male	ZF_50BAP_96h_Male	ZF_500BAP_24h_Male	ZF_500BAP_96h_Male	ZF_05E2_24h_Male	ZF_05E2_96h_Male	ZF_5E2_24h_Male	ZF_5E2_96h_Male	ZF_50E2_24h_Male	ZF_50E2_96h_Male	ZF_NP_8Hr_Female	ZF_NP_24Hr_Female	ZF_NP_48Hr_Female	ZF_NP_96Hr_Female	ZF_NP_8Hr_Male	ZF_NP_24Hr_Male	ZF_NP_48Hr_Male	ZF_NP_96Hr_Male	ZF_CA_8Hr_Female	ZF_CA_24Hr_Female	ZF_CA_48Hr_Female	ZF_CA_96Hr_Female	ZF_CA_8Hr_Male	ZF_CA_24Hr_Male	ZF_CA_48Hr_Male	ZF_CA_96Hr_Male	ZF_Hg_8Hr_Female	ZF_Hg_24Hr_Female	ZF_Hg_48Hr_Female	ZF_Hg_96Hr_Female	ZF_As_8Hr_Female	ZF_As_24Hr_Female	ZF_As_48Hr_Female	ZF_As_96Hr_Female	ZF_As_8Hr_Male	ZF_As_24Hr_Male	ZF_As_48Hr_Male	ZF_As_96Hr_Male	GSE11107_Liver_Starved_Female	GSE8856_Female_Liver Dietary Carbohydrate	GSE8856_Male_Liver Dietary Carbohydrate
ACTINYPATHWAY	0.68324	1.5827	0.54951	1.6994	-1.0343	1.3511	-0.70179	1.2992	0.92605	1.4031	1.0062	1.6193	0.2447	0.34978	-0.016802	-0.11478	-0.29694	-0.14886	0.1221	0.33664	0.31455	0.18175	-0.013608	-0.045436	0.25348	-0.26613	-0.46029	-0.25188	0.17442	-0.17411	-0.28904	-0.030977	0.56665	0.33836	0.097894	-0.18132	0.26504	0.13088	0.10799	0.14255	-0.58745	-0.66147	-0.7898
ALANINE_AND_ASPARTATE_METABOLISM	-1.288	-0.8153	-1.0867	0.81177	-0.63838	-1.2568	-0.63235	-0.70008	-0.2026	-0.71306	-0.37084	-0.80887	-0.75232	-1.7773	1.4271	-1.4771	0.86442	-1.3856	-0.74441	-1.1288	-0.57685	-0.65104	-0.9321	-1.4664	0.25348	-1.1478	0.75761	0.38684	-0.61368	-1.2575	-1.3385	-1.3943	-0.16759	-0.21906	1.1471	0.44497	-1.0555	-0.99682	-0.91659	0.69813	-0.40057	0.68811	-0.8278
ALKPATHWAY	-0.97247	0.81863	-0.67855	-0.82713	-0.39497	0.18677	-0.75758	-0.52622	-0.67349	-1.0255	-0.87092	-1.0518	-0.57517	-1.3211	-1.0221	-1.0752	0.41169	-0.81569	-1.4869	1.6451	-1.2668	-1.4573	-1.1137	-1.1888	-1.6141	-1.2643	-1.8149	0.57724	-0.6443	-1.1883	-1.982	-1.1065	-0.71476	-1.0495	-1.3176	-0.80117	-0.61144	-1.333	-0.89204	-0.51903	-0.043215	-0.69783	1.0736
AMINOACYL_TRNA_BIOSYNTHESIS	-1.5754	1.389	-1.4131	1.1466	-1.696	1.2836	-1.0741	-0.62142	-0.70021	-0.27616	-0.72365	-0.65833	0.2447	0.34978	-0.016802	-0.11478	-0.29694	-0.14886	0.1221	0.33664	0.31455	0.18175	-0.013608	-0.045436	0.25348	-0.26613	-0.46029	-0.25188	0.17442	-0.17411	-0.28904	-0.030977	2.1269	1.7243	1.7201	1.2151	1.4911	2.0042	1.8237	1.5772	-0.93295	1.1332	1.4622
APOPTOSIS	-0.95174	0.83307	-0.50075	1.1062	0.934	0.99873	-0.78786	2.1117	2.3021	2.1434	2.1435	2.1866	-1.2269	1.7151	1.137	0.9003	0.67839	1.5594	1.6952	2.3205	1.6957	2.0748	0.92347	0.61477	2.4803	1.3588	1.3575	1.1206	0.17442	1.7866	0.81516	1.3676	1.9184	1.1931	1.4228	0.74522	1.782	1.3839	1.4192	1.2614	1.4079	0.92865	0.69584
APOPTOSIS_GENMAPP	-0.90416	1.1029	-0.61127	1.4254	0.86313	1.1865	-0.26481	-0.41777	-0.45694	1.3015	1.1308	1.2932	-0.89047	0.34978	-0.016802	1.4919	-1.152	1.5215	1.6695	2.4863	-0.79703	1.0954	-1.0095	-0.045436	1.608	1.6157	1.594	1.4921	1.5511	1.3222	-1.0633	1.1846	1.3542	1.4025	1.4623	1.0471	1.912	1.5677	1.305	1.3776	-0.3468	0.80301	0.65982
APOPTOSIS_KEGG	-1.1798	0.82429	0.75375	0.88591	-0.38954	0.88391	-0.21146	1.1108	0.74248	1.3447	1.0328	1.4831	0.81943	1.8089	0.67591	-1.9849	-1.081	1.0844	1.5839	1.9282	-0.9257	1.2459	-1.0227	-1.0926	1.3138	1.0378	0.87987	0.85496	-0.9992	0.95404	0.88707	-0.99999	1.4213	-0.25881	1.1249	0.94199	1.3244	0.91712	0.88164	1.2655	-0.31384	-0.8082	-1.0807
ARAPPATHWAY	-0.22467	-0.027419	0.068349	-0.0024137	0.2432	-0.14647	-0.44286	0.97534	-0.1118	1.2785	1.055	1.2497	0.2447	0.34978	-0.016802	-0.11478	-0.29694	-0.14886	0.1221	0.33664	0.31455	0.18175	-0.013608	-0.045436	0.25348	-0.26613	-0.46029	-0.25188	0.17442	-0.17411	-0.28904	-0.030977	-0.36328	-0.32082	0.097894	0.95084	1.3444	0.92759	0.10799	1.2893	0.51711	0.14922	-0.01186
ARGININE_AND_PROLINE_METABOLISM	-1.3878	0.91522	-1.2559	-0.62272	-0.99451	0.62859	-0.60472	0.9036	-0.5405	-0.54181	-0.55287	-0.56991	2.2007	-0.61693	1.2521	-1.5591	-1.2398	-0.97928	-1.1255	-1.1532	-1.0535	1.6755	1.2823	1.2836	-1.2735	1.1401	0.83404	-1.1477	1.214	-1.2067	-1.0585	-0.84547	-0.42353	-0.63762	-1.0505	-1.3532	1.0573	0.87483	-0.82126	-1.3124	-0.75601	-0.53815	-0.8912
AT1RPATHWAY	0.37509	1.1702	-0.5248	-0.80025	-0.61391	0.96859	-1.1172	-0.83344	-0.47795	0.82474	-0.65539	-0.26777	-0.92996	-0.7635	0.94422	0.82601	1.4536	-1.5434	-1.0061	-1.0892	-0.80324	1.3093	1.7128	1.276	1.4804	0.94332	1.1119	-1.3109	1.1756	1.3815	1.0609	1.0279	-0.58735	-0.75021	-1.0463	-0.86143	1.7643	0.85557	0.93748	0.86553	1.513	-0.50698	-1.0687
ATMPATHWAY	0.42898	0.96283	-1.2129	0.81084	-0.33186	0.42115	1.5836	0.95956	0.94964	1.2234	1.138	1.2691	0.2447	0.34978	-0.016802	-0.11478	-0.29694	-0.14886	0.1221	0.33664	0.31455	0.18175	-0.013608	-0.045436	0.25348	-0.26613	-0.46029	-0.25188	0.17442	-0.17411	-0.28904	-0.030977	0.56665	0.33836	0.097894	-0.18132	0.26504	0.13088	0.10799	0.14255	1.4733	1.6437	1.3737
ATP_SYNTHESIS	-0.95521	0.80225	-0.50901	1.0787	-0.83518	-0.88447	-0.97036	0.94023	-0.78609	1.6729	1.2486	1.6765	0.2447	0.34978	-0.016802	-0.11478	-0.29694	-0.14886	0.1221	0.33664	0.31455	0.18175	-0.013608	-0.045436	0.25348	-0.26613	-0.46029	-0.25188	0.17442	-0.17411	-0.28904	-0.030977	0.56665	0.33836	0.097894	-0.18132	0.26504	0.13088	0.10799	0.14255	-1.3206	1.388	1.4316
BCRPATHWAY	0.97695	-0.79428	0.76678	-0.90616	-0.5275	0.72214	1.6799	-0.95894	-0.45989	-0.46244	-0.69208	-0.28113	1.4423	0.34978	-0.016802	-0.11478	1.0791	1.0978	0.1221	-0.8517	-0.76843	1.4163	-0.013608	-0.045436	0.25348	0.99311	-0.46029	-0.25188	0.17442	-0.17411	-0.28904	-0.030977	-0.17481	-0.41345	-1.1172	-0.97791	0.7821	1.0423	-0.54808	1.2076	-0.063936	-0.9108	0.78345
BETA_ALANINE_METABOLISM	1.4819	-1.2977	1.9705	-0.72509	2.0136	-1.601	1.583	-1.3245	-0.70646	-1.4569	-0.79342	-1.4051	-0.71588	1.3636	1.8638	-1.4636	-1.3386	-0.83423	-0.50386	-0.70908	-0.52849	-1.5278	-1.3545	-1.2577	1.3406	-1.3914	-1.694	-1.909	-1.4762	-1.7477	-1.7271	-1.3901	-0.53712	-1.0507	-0.57128	1.1774	-0.89087	-1.2624	-1.2427	-1.6741	-1.1166	0.63085	0.88554
BILE_ACID_BIOSYNTHESIS	-0.22467	-0.027419	0.068349	-0.0024137	0.2432	-0.14647	0.56089	0.27777	0.40163	0.23494	0.41538	0.25031	0.2447	0.34978	-0.016802	-0.11478	-0.29694	-0.14886	0.1221	0.33664	0.31455	0.18175	-0.013608	-0.045436	0.25348	-0.26613	-0.46029	-0.25188	0.17442	-0.17411	-0.28904	-0.030977	0.56665	0.33836	0.097894	-0.18132	-1.5523	-1.3672	-1.4612	-1.4762	0.51711	0.14922	-0.01186
BIOPEPTIDESPATHWAY	-0.99795	1.2097	-0.69002	-0.87777	-1.0369	1.1416	-1.3945	-0.90619	-0.87939	-0.37581	-0.97646	-0.40841	-1.1483	-0.70505	0.95921	1.5588	1.2617	-1.3932	-1.123	-0.74443	-1.0914	-0.54824	1.3194	0.98994	-1.5095	0.52898	0.88608	0.58672	1.5759	1.3374	1.2072	1.1435	-0.82213	-0.74168	-1.0884	-0.92901	1.1207	-0.92946	-0.64554	-0.43647	1.6884	-1.2556	-0.7907
BUTANOATE_METABOLISM	0.97595	-1.2748	1.5381	-0.9177	1.7008	-1.4369	1.1856	-0.79098	0.84427	-1.1275	0.96575	-0.95247	1.1451	-1.4182	1.6361	1.3795	-1.0173	-0.70402	-1.4161	-0.47499	-0.25709	-0.93797	-1.292	0.92955	1.3085	-1.215	-1.4314	-1.5354	-1.2522	-1.395	0.94523	-0.80915	-0.44108	-0.32398	-0.7917	0.81068	-0.8297	-0.98398	-0.91678	-1.4616	-1.511	1.0005	0.52836
CALCINEURIN_NF_AT_SIGNALING	1.1507	1.2522	-0.55849	1.272	-0.48333	1.245	1.645	-0.30822	-0.40574	0.79027	-0.64901	0.63675	-1.1613	-0.80027	0.9106	-1.288	0.57766	-1.4779	-0.70706	1.4545	-1.4372	2.1807	1.0926	1.1438	1.7394	-1.5955	0.98983	-1.526	1.7448	0.83159	-1.4605	-0.91443	-0.34063	-0.49201	1.1926	1.0102	1.0532	-0.45908	0.92686	0.88562	-0.28223	-1.0889	-1.0205
CALCIUM_REGULATION_IN_CARDIAC_CELLS	-1.1162	-0.67431	-0.83386	-1.0536	-0.76236	-0.85247	-0.65373	1.0375	-0.52344	0.99908	-0.55631	1.049	-1.804	-1.2314	-1.7111	1.4728	-1.4993	0.70627	-0.91868	-0.63042	-1.4571	-1.0201	-1.5057	1.281	-1.5099	-0.96841	0.88879	0.66296	-1.5644	-1.781	-1.3647	-1.1826	-1.0165	-1.1423	-1.365	0.45537	1.014	-0.79676	-1.1205	-0.79217	1.3925	-0.56073	0.74932
CARM_ERPATHWAY	-1.4504	-0.87558	-0.87168	-0.66097	-0.55682	0.57608	-0.23475	1.2175	1.3224	1.0219	-0.3836	-0.46309	0.2447	0.34978	-0.016802	-0.11478	-0.29694	-0.14886	0.1221	0.33664	0.31455	0.18175	-0.013608	-0.045436	0.25348	-0.26613	-0.46029	-0.25188	0.17442	-0.17411	-0.28904	-0.030977	-0.77933	0.95745	-0.92384	-1.0791	-1.2655	0.75312	-0.72343	-0.80252	-0.73683	1.3813	1.4396
CCR3PATHWAY	0.51729	1.07	-0.70866	0.95981	-0.45954	0.53901	1.5415	0.84739	-0.26364	0.81088	-0.59956	1.127	0.2447	0.34978	-0.016802	-0.11478	-0.29694	-0.14886	0.1221	0.33664	0.31455	0.18175	-0.013608	-0.045436	0.25348	-0.26613	-0.46029	-0.25188	0.17442	-0.17411	-0.28904	-0.030977	-0.45993	-0.88029	-0.95662	-0.96511	-0.30649	-0.70381	0.10799	0.14255	0.51711	0.14922	-0.01186
CDC42RACPATHWAY	0.87631	1.4035	-0.34893	1.5121	-0.63586	1.3092	-0.35839	0.73708	1.1095	1.1474	-0.40888	1.2065	0.2447	0.34978	-0.016802	-0.11478	-0.29694	-0.14886	0.1221	0.33664	0.31455	0.18175	-0.013608	-0.045436	0.25348	-0.26613	-0.46029	-0.25188	0.17442	-0.17411	-0.28904	-0.030977	0.56665	0.33836	0.097894	-0.18132	0.26504	0.13088	0.10799	0.14255	-0.52586	-0.62095	-0.78792
CELL_CYCLE_KEGG	-1.3554	1.4196	-1.5031	1.1567	-0.68324	0.77136	1.7449	1.7307	1.6904	0.8794	1.3397	1.0343	1.7139	2.3254	-0.81872	-1.2897	-1.6899	0.86796	1.2516	1.7661	1.8678	-0.93559	1.0863	-1.8348	-1.3541	-1.5986	0.92706	0.81013	-0.49074	0.65363	0.52006	-1.4243	-0.18905	-0.77768	-0.81544	-1.1257	-0.70772	-0.80327	-0.4282	-0.67113	2.4463	2.4518	-0.98486
CELLCYCLEPATHWAY	0.84526	-0.55965	-0.70967	0.76071	1.1003	0.61711	2.227	-0.38755	1.7027	-0.11976	1.3693	1.0425	0.2447	0.34978	-0.016802	-0.11478	-0.29694	-0.14886	0.1221	0.33664	0.31455	0.18175	-0.013608	-0.045436	0.25348	-0.26613	-0.46029	-0.25188	0.17442	-0.17411	-0.28904	-0.030977	0.56665	0.33836	0.097894	-0.18132	0.26504	0.13088	0.10799	0.14255	2.1009	1.7623	-1.033
CERAMIDEPATHWAY	0.53528	0.83079	0.68187	1.2791	-0.35915	0.91093	-0.39353	0.79126	-0.14102	1.0701	-0.028361	0.99548	-0.88191	0.34978	-0.016802	0.85552	0.80778	1.1228	1.5983	2.0402	-1.2394	0.63673	1.2707	-0.045436	0.25348	1.0114	0.70545	1.4931	0.17442	0.59721	1.0127	0.80446	0.56665	0.33836	0.097894	-0.18132	0.26504	0.13088	0.10799	0.14255	-0.10981	-0.86121	-0.68801
CHEMICALPATHWAY	1.0884	0.70178	0.69206	0.83839	0.89817	0.58714	0.041969	0.79641	1.2893	1.3199	1.1787	1.419	0.2447	0.34978	-0.016802	-0.11478	-0.29694	-0.14886	0.1221	0.33664	0.31455	0.18175	-0.013608	-0.045436	0.25348	-0.26613	-0.46029	-0.25188	0.17442	-0.17411	-0.28904	-0.030977	-0.43466	-0.7549	0.097894	-0.18132	1.0685	-0.82595	0.10799	0.14255	0.51711	0.14922	-0.01186
CIRCADIAN_EXERCISE	-1.3268	1.5318	-0.69838	1.6357	-1.02	1.2737	-1.1275	-0.29539	-0.69905	1.3507	-0.52844	1.3521	-1.4035	-0.63064	-1.1292	1.6081	1.6012	-1.1176	-1.2825	-0.60369	2.2518	1.0132	1.6944	1.4297	-1.193	-1.0125	1.0108	1.5292	2.4015	1.6246	2.1769	2.1804	-0.39486	1.3792	1.1002	1.2303	1.1835	1.0778	1.2205	1.6628	-1.5174	-0.54167	1.0571
CITRATE_CYCLE_TCA_CYCLE	1.119	-0.84527	-0.66441	0.8164	-0.69916	-1.0178	-0.21072	-0.69536	-0.3808	-0.58738	1.2928	1.0126	0.2447	0.34978	-0.016802	-1.4569	-1.1594	1.1871	1.1733	0.33664	-0.51941	-0.58986	1.879	-0.045436	0.25348	0.97193	1.0638	-0.82872	-1.3211	0.97654	1.374	0.91274	0.56665	0.33836	0.097894	-0.18132	0.26504	0.13088	0.10799	0.14255	-1.2285	1.6507	0.99259
CREBPATHWAY	-0.88105	0.59329	-0.97072	-1.0127	-1.2346	0.50406	-0.75896	-0.50732	-0.76241	0.75105	-0.62911	-0.4216	0.2447	0.34978	-0.016802	-0.11478	-0.29694	-0.14886	0.1221	0.33664	0.31455	0.18175	-0.013608	-0.045436	0.25348	-0.26613	-0.46029	-0.25188	0.17442	-0.17411	-0.28904	-0.030977	-0.63406	-1.0626	0.097894	-1.3055	-1.1777	-0.87625	0.10799	-0.75757	0.51711	0.14922	-0.01186
CXCR4PATHWAY	0.42076	0.96317	-0.57684	0.93461	-0.63935	0.75026	-0.44551	-0.24525	-0.54229	0.65206	-0.9281	-0.32279	-0.70097	-0.53105	1.6543	1.4091	1.1857	-0.86595	0.1221	1.6817	-1.4382	-1.2676	-0.72182	0.76022	0.25348	0.50645	-0.46029	-0.25188	0.17442	-0.17411	0.43736	0.57719	-1.0316	-0.92695	0.097894	-0.18132	-0.69552	-0.77741	0.10799	0.14255	-0.1073	-1.5343	-1.037
DEATHPATHWAY	0.43327	0.55167	-0.77098	1.0969	-0.60906	0.65434	-0.24575	1.1863	-0.36766	0.97889	1.0316	0.95226	0.2447	0.34978	-0.016802	-0.11478	-0.29694	-0.14886	0.1221	0.33664	0.31455	0.18175	-0.013608	-0.045436	0.25348	-0.26613	-0.46029	-0.25188	0.17442	-0.17411	-0.28904	-0.030977	1.5821	1.4404	1.1905	0.77092	1.6367	1.6307	1.448	-0.80482	-0.18228	-0.62521	0.88087
DNA_REPLICATION_REACTOME	-1.2509	1.146	-1.3206	1.1293	-0.47779	0.51098	2.4378	1.9294	2.5179	0.7069	2.0955	1.3395	-0.97153	2.1047	-1.1183	-1.2302	-1.0335	-1.2696	-0.77333	-1.0816	1.3618	-0.35909	-0.98567	-1.7032	0.98217	-1.2734	0.40662	0.69746	0.79529	0.82345	-1.2551	-1.5705	0.01657	0.7773	1.015	0.46028	-0.69086	0.86401	-0.43835	0.96348	2.7433	2.2063	-0.76639
ECMPATHWAY	0.9627	-0.44584	1.2159	-0.76427	0.87944	0.28724	-0.010219	-0.47735	-0.4279	-0.57886	-0.8035	-0.7847	0.2447	0.34978	-0.016802	-0.11478	-0.29694	-0.14886	0.1221	0.33664	0.31455	0.18175	-0.013608	-0.045436	0.25348	-0.26613	-0.46029	-0.25188	0.17442	-0.17411	-0.28904	-0.030977	-0.83056	-0.75081	-0.83239	-1.475	-0.54821	-0.84864	0.97725	-1.1305	0.51711	0.14922	-0.01186
EDG1PATHWAY	0.4793	1.0251	-0.28504	1.4139	-0.41497	0.87133	-0.37776	-0.19672	-0.52755	0.93565	-0.91777	0.93106	0.2447	0.34978	-0.016802	-0.11478	-0.29694	-0.14886	0.1221	0.33664	0.31455	0.18175	-0.013608	-0.045436	0.25348	-0.26613	-0.46029	-0.25188	0.17442	-0.17411	-0.28904	-0.030977	-0.78063	-1.1623	0.097894	-0.18132	-0.58825	-0.90475	0.10799	0.14255	1.2786	-0.99905	-1.1522
EGFPATHWAY	0.84124	0.99796	0.81203	-0.76115	-0.62139	1.0243	-0.47272	-0.87589	-0.7869	-0.56593	-0.87621	-0.72605	1.2545	-1.2578	-1.0206	1.5158	1.3785	-1.1758	-1.4289	-0.67218	1.2381	-0.86511	1.4168	1.3063	-0.87124	1.2524	1.4485	0.95879	0.17442	1.2368	1.0844	1.1116	1.4268	-0.8518	-0.84636	-0.76007	0.993	0.8612	0.6835	1.0124	-0.24165	-0.6364	0.92185
EIF4PATHWAY	0.80854	-1.0238	-0.89251	-0.60949	-0.71586	-0.91073	-0.54703	0.81532	-0.31905	-0.52912	1.2541	0.86961	0.2447	0.34978	-0.016802	-0.11478	-0.29694	-0.14886	0.1221	0.33664	0.31455	0.18175	-0.013608	-0.045436	0.25348	-0.26613	-0.46029	-0.25188	0.17442	-0.17411	-0.28904	-0.030977	-0.81371	-0.69664	0.097894	-0.18132	-0.54021	-1.0199	0.10799	0.14255	0.51711	0.14922	-0.01186
EPOPATHWAY	0.95385	0.99314	0.89969	0.91667	1.0339	1.181	1.7512	-0.5285	-0.46329	0.55534	-0.61861	-0.35298	0.2447	0.34978	-0.016802	-0.11478	-0.29694	-0.14886	0.1221	0.33664	0.31455	0.18175	-0.013608	-0.045436	0.25348	-0.26613	-0.46029	-0.25188	0.17442	-0.17411	-0.28904	-0.030977	-0.2497	-0.99604	-1.2256	-1.3013	-1.0521	-0.42083	-1.021	0.64371	-0.072513	-0.93911	-0.66291
ERK5PATHWAY	0.49866	0.58966	0.70859	-0.72037	-1.0246	-0.9098	-0.39502	-0.44039	-0.3455	-0.41295	-0.5098	-0.33194	0.2447	0.34978	-0.016802	-0.11478	-0.29694	-0.14886	0.1221	0.33664	0.31455	0.18175	-0.013608	-0.045436	0.25348	-0.26613	-0.46029	-0.25188	0.17442	-0.17411	-0.28904	-0.030977	-0.44549	-0.87645	0.097894	-0.99486	-0.71349	-1.0156	0.10799	-1.0105	-0.30593	-1.0993	0.78315
ERKPATHWAY	0.73639	0.93953	0.97698	-0.81567	-0.51643	0.68026	-0.40444	-0.29851	-0.17239	0.76131	-0.47529	0.69103	-1.4868	-0.55299	-0.016802	1.0324	1.6073	-1.6243	-1.0426	-1.0505	-1.358	-1.1514	0.76495	-0.6138	-0.80396	0.51873	0.42164	0.90969	0.17442	0.63508	-0.94821	1.0143	1.1874	-1.1076	-0.7186	-1.6658	1.8679	1.04	-0.57716	-0.90136	-0.19751	-0.95354	-0.95738
ETSPATHWAY	0.92106	-1.1387	-0.69681	-0.75138	0.90565	-1.1197	1.8434	-0.4679	-0.69636	-0.77925	-0.74154	-0.86529	0.2447	0.34978	-0.016802	-0.11478	-0.29694	-0.14886	0.1221	0.33664	0.31455	0.18175	-0.013608	-0.045436	0.25348	-0.26613	-0.46029	-0.25188	0.17442	-0.17411	-0.28904	-0.030977	-0.050999	-0.67387	0.097894	-0.18132	0.98639	1.2025	0.10799	0.14255	0.51711	0.14922	-0.01186
FASPATHWAY	-1.2427	-0.87263	-1.0182	1.0521	-0.94354	0.97222	-0.99269	-0.57416	-0.38178	-0.20188	-0.39259	-0.22001	-1.0069	-0.89512	-0.97311	-0.97782	-1.5491	1.5575	0.85485	1.7037	1.5381	1.4124	0.97547	-1.2462	1.9276	0.90085	0.6849	0.70758	-1.5511	1.3527	-1.0499	-1.4134	-0.39005	1.2615	-0.46344	-1.6593	1.4485	0.95643	0.75724	-1.0883	-0.28589	1.3197	-0.52123
FCER1PATHWAY	0.83028	-0.91754	-0.64	-0.99059	-0.5376	-0.93412	1.5464	-1.0022	-0.4531	-0.76472	-0.69468	-0.64126	1.4205	0.34978	-0.016802	-0.11478	1.0089	1.0732	-1.4739	-0.82861	-1.0378	1.3885	1.6163	-0.045436	0.25348	0.94636	0.94783	0.78404	0.17442	-0.17411	0.61516	-0.030977	-0.58584	-0.83704	-1.0402	-1.1372	-0.41273	0.83482	-0.85596	0.86182	-0.026253	-0.81347	0.89576
FMLPPATHWAY	-0.71702	0.86887	0.75283	1.0136	-0.26944	0.80868	-0.10454	-0.68667	-0.25309	-0.67609	-0.51383	-0.39191	-1.1367	1.1912	-1.3201	0.55358	1.2086	-1.27	-1.0474	-1.208	-1.7166	1.0568	1.0622	-0.87247	1.5285	0.77028	-1.3785	-1.2293	-0.46315	1.0695	-1.0195	0.87464	-0.99086	-0.96448	-0.66775	-1.6072	-0.3429	-0.43587	0.67981	0.74759	-0.055262	-1.229	-1.2872
FRUCTOSE_AND_MANNOSE_METABOLISM	-1.0638	1.1147	-0.93161	0.89864	-0.54003	0.32127	-0.84079	-0.62851	-0.55311	-0.96419	-0.52953	-0.99528	0.2447	0.34978	-0.016802	-0.11478	-0.29694	-0.14886	0.1221	0.33664	0.31455	0.18175	-0.013608	-0.045436	0.25348	-0.26613	-0.46029	-0.25188	0.17442	-0.17411	-0.28904	-0.030977	0.56665	0.33836	0.097894	-0.18132	0.26504	0.13088	0.10799	0.14255	-0.71938	1.0346	1.5086
G_PROTEIN_SIGNALING	-1.2255	-1.0419	-1.1361	-1.023	-1.2495	0.64117	-1.0574	1.1029	-0.52192	1.2309	-0.41089	1.2593	-1.3374	-1.2211	-1.4865	0.94712	0.7627	1.0902	-0.83215	1.6089	-2.0303	-1.6101	-1.8823	-0.83119	-1.4505	-1.3892	0.38054	0.44392	-1.8883	-1.9965	-1.9336	-1.6536	-0.71336	-1.1075	-1.2363	-1.156	-0.20071	0.92689	-0.89186	0.82802	1.1823	-0.55869	0.65268
G1_TO_S_CELL_CYCLE_REACTOME	0.4645	-0.65472	-1.1189	0.93394	0.79701	-0.78645	2.2968	1.6433	2.1879	0.77041	1.8727	1.0389	1.1652	2.1543	0.92431	1.1995	-1.6057	1.0267	-0.70669	1.3575	1.5102	-0.45235	-0.76641	-1.3131	-1.2431	-1.2616	1.1545	0.45009	-0.50551	0.68981	-1.2066	-1.3867	0.060781	-0.49218	-0.42061	0.60477	-0.5443	1.0037	0.6655	-0.62397	2.2281	2.1993	-0.95906
G1PATHWAY	-1.1321	0.71698	-0.81339	-0.64623	-0.34585	0.75	-0.40285	-0.72633	-0.42343	-0.4031	-0.48276	-0.6133	1.5546	1.7475	-0.70331	1.0881	-1.3231	0.99483	1.7819	1.6203	1.0524	0.89707	-0.6968	-1.6258	-1.6314	-1.562	1.1179	0.60876	-0.90349	-1.0913	-1.1585	-0.97124	-0.01541	-0.42147	0.097894	-0.18132	-0.89534	-0.95179	0.10799	0.14255	1.9118	1.5786	-1.0244
GLUCONEOGENESIS	1.448	1.1942	1.1481	0.69827	1.2332	-0.97591	-0.24914	-0.76811	-1.3762	-1.3311	-1.3603	-1.2483	-0.75122	-0.3755	2.2107	-1.7	0.74992	1.1083	1.5421	-0.76531	1.1392	1.0544	1.0726	1.8808	-0.49408	0.49327	0.89816	-1.7086	-1.2502	1.0817	1.0038	1.1813	-0.91647	-0.61655	-0.95624	0.8824	-0.5727	-1.1111	-1.1149	-1.2367	-0.97121	0.95538	-0.91452
GLUTAMATE_METABOLISM	-1.4598	-0.89078	-1.0207	-0.8037	-1.0044	-1.0818	-0.73334	1.2055	1.3085	1.2684	1.5084	1.2281	-1.1325	-0.68236	-0.92868	1.1542	-0.88942	-1.3346	1.6803	-1.0529	-0.94	-0.70625	0.86942	-1.4286	1.337	1.5118	0.92221	1.3546	-0.72549	0.63011	0.81001	0.95742	2.2221	1.7767	1.3999	1.1224	1.3872	1.2131	1.1083	1.4013	0.51711	0.14922	-0.01186
GLUTATHIONE_METABOLISM	0.33153	-1.1746	1.4223	-1.0826	1.209	-1.4326	1.4532	1.1105	-0.14549	0.87465	1.3099	-0.35776	0.2447	0.34978	-0.016802	-0.11478	-0.29694	-0.14886	0.1221	0.33664	0.31455	0.18175	-0.013608	-0.045436	0.25348	-0.26613	-0.46029	-0.25188	0.17442	-0.17411	-0.28904	-0.030977	2.3981	2.0633	1.83	1.3476	1.8004	1.5854	1.6222	1.4104	0.51711	0.14922	-0.01186
GLYCEROLIPID_METABOLISM	-0.90224	-1.4839	1.1304	-1.1868	-0.40925	-1.2564	-0.60313	-1.1393	-0.62442	-0.80971	-0.50392	-1.187	0.2447	0.34978	-0.016802	-0.11478	-0.29694	-0.14886	0.1221	0.33664	0.31455	0.18175	-0.013608	-0.045436	0.25348	-0.26613	-0.46029	-0.25188	0.17442	-0.17411	-0.28904	-0.030977	-0.84519	-1.0345	-0.98893	0.64318	-1.4026	-1.3457	-1.1419	-1.4186	-0.61838	0.51687	1.3949
GLYCEROPHOSPHOLIPID_METABOLISM	-0.74698	-1.0878	-0.96246	-1.4647	-0.90965	-1.111	-1.2204	-0.29682	1.3997	0.94216	1.4399	-0.36931	0.2447	0.34978	-0.016802	-0.11478	-0.29694	-0.14886	0.1221	0.33664	0.31455	0.18175	-0.013608	-0.045436	0.25348	-0.26613	-0.46029	-0.25188	0.17442	-0.17411	-0.28904	-0.030977	-0.013204	1.2365	1.6141	0.87653	1.0342	-0.71129	-0.62404	1.07	-0.84197	0.59301	1.6321
GLYCINE_SERINE_AND_THREONINE_METABOLISM	0.60232	-0.58076	1.3865	0.94708	-0.47381	-0.88363	-0.62356	1.0493	-0.70405	-0.62485	-0.5365	-0.70073	1.3658	-1.6413	1.1404	-1.4679	1.1435	-1.7617	1.8335	-1.1226	-0.5822	1.2607	1.4777	1.2658	1.3202	1.3406	1.0759	-0.87834	-0.77547	1.6579	1.5173	0.87152	-0.42173	1.3577	1.1216	1.2207	1.0073	1.1947	1.6793	0.99888	-0.77991	1.2619	-1.1737
GLYCOLYSIS	1.4007	1.2182	1.1652	0.69869	1.2574	-0.97338	-0.23887	-0.76659	-1.3776	-1.3425	-1.3676	-1.2177	-0.78386	-0.3755	2.2247	-1.7018	0.75785	1.1315	1.5618	-0.75978	1.1522	1.0436	1.0927	1.8885	-0.48848	0.49394	0.8924	-1.7005	-1.2353	1.0865	1.0002	1.1691	-0.93682	-0.64581	-0.95708	0.88904	-0.58304	-1.1112	-1.1154	-1.2224	-0.98066	0.95288	-0.89983
GLYCOLYSIS_AND_GLUCONEOGENESIS	1.072	1.4485	0.82911	0.9636	0.99429	-0.81001	-0.24025	-0.84787	-1.294	-1.276	-1.2489	-1.189	-1.0776	-1.1849	2.0976	-1.4898	0.71862	1.0889	1.3536	-1.0483	1.0865	1.2385	0.8874	1.9209	-1.0546	0.41869	1.0485	-1.8347	1.4386	1.3028	0.96645	1.1569	-0.27997	1.182	-0.65881	0.92658	0.89952	-1.0097	-1.0512	-0.78916	-0.52548	0.89913	-1.0581
GPCRDB_CLASS_A_RHODOPSIN_LIKE	1.1431	-0.63918	1.2903	-1.2616	1.2367	-1.3434	1.4185	-0.77647	-0.58242	-0.75529	-0.51223	-0.756	0.2447	0.34978	-0.016802	-0.11478	-0.29694	-0.14886	0.1221	0.33664	0.31455	0.18175	-0.013608	-0.045436	0.25348	-0.26613	-0.46029	-0.25188	0.17442	-0.17411	-0.28904	-0.030977	-0.81181	-0.50327	-1.2458	-1.1747	-0.94395	-0.85919	-1.4747	-1.1747	-0.093716	-1.2387	-0.61826
GPCRPATHWAY	1.1318	-0.91839	-0.46211	0.77528	-0.41556	0.71429	1.6071	-1.0046	-0.85312	-0.58496	-1.0116	-0.50986	1.2791	-0.71514	-1.4279	1.3291	-1.1579	0.56715	-1.1113	1.3482	-1.1852	-0.60846	-0.90295	-1.0257	0.25348	0.74865	0.9624	0.89372	0.17442	0.60987	0.55344	0.57451	1.3594	-0.35417	-1.0029	-1.4449	0.79514	0.93999	-0.96966	1.1166	-0.077428	-0.96917	-1.0498
GSK3PATHWAY	-1.1909	0.66312	-0.55096	0.9058	-0.42692	1.1116	-0.8699	-0.2531	-0.88619	0.8673	-0.75589	-0.50211	0.2447	0.34978	-0.016802	-0.11478	-0.29694	-0.14886	0.1221	0.33664	0.31455	0.18175	-0.013608	-0.045436	0.25348	-0.26613	-0.46029	-0.25188	0.17442	-0.17411	-0.28904	-0.030977	-0.7297	-1.0316	-0.90866	0.47712	-0.71768	-0.79702	0.71977	-0.52115	0.51711	0.14922	-0.01186
HDACPATHWAY	0.5298	-1.0752	1.1585	-0.68987	0.71225	-0.87637	1.5096	-0.73503	-0.54202	-1.1314	-0.6616	-1.2162	0.2447	0.34978	-0.016802	-0.11478	-0.29694	-0.14886	0.1221	0.33664	0.31455	0.18175	-0.013608	-0.045436	0.25348	-0.26613	-0.46029	-0.25188	0.17442	-0.17411	-0.28904	-0.030977	-0.99547	-1.0405	-0.90167	-1.0096	-0.82672	-1.0512	-0.95102	-1.3345	-0.38082	-0.94197	-0.54534
HSA00010_GLYCOLYSIS_AND_GLUCONEOGENESIS	1.4281	1.0587	1.2863	0.60331	1.4707	-1.3072	1.566	-0.78685	-1.3035	-1.372	-1.3172	-1.2931	-0.87494	-0.64485	1.5956	-1.4534	-1.5258	1.061	1.4463	-0.93113	-0.64473	-1.2843	-1.0819	1.7309	-0.55472	-1.0586	0.85605	-1.7302	-1.3612	-1.1285	0.83148	-0.99107	-0.91467	-0.75635	-0.92309	0.83658	-0.94013	-1.2255	-1.1027	-1.3149	-0.81393	-0.61781	-1.2645
HSA00020_CITRATE_CYCLE	0.62652	-1.1541	-0.54343	0.73619	-0.67139	-1.0723	-0.41206	-0.47609	-0.49886	-0.5812	1.1769	-0.55135	-1.1951	-1.1064	1.865	-0.99155	-1.49	-0.96443	0.77039	-0.96029	-0.23459	-0.85092	1.0788	1.3199	-1.0998	0.70855	1.1182	-0.82159	-1.1817	0.65329	0.9002	1.017	-0.69461	-0.50242	-0.91695	1.3431	-1.0388	-0.8752	-1.2019	-1.2313	-1.3265	1.6791	1.3479
HSA00030_PENTOSE_PHOSPHATE_PATHWAY	0.84005	-1.0267	1.0558	-0.92495	-0.62993	-0.87046	-0.87276	-0.80601	-0.57527	-0.94107	-0.79796	-1.0257	0.2447	0.34978	-0.016802	-0.11478	-0.29694	-0.14886	0.1221	0.33664	0.31455	0.18175	-0.013608	-0.045436	0.25348	-0.26613	-0.46029	-0.25188	0.17442	-0.17411	-0.28904	-0.030977	1.3689	1.3795	1.227	1.1442	1.881	1.0895	1.2633	1.4218	0.51711	0.14922	-0.01186
HSA00051_FRUCTOSE_AND_MANNOSE_METABOLISM	-0.86571	0.82547	-0.83478	-0.71414	-0.70906	-1.0723	-0.75949	-0.51128	-0.25327	-0.82114	-0.57714	-0.93878	-0.9247	-0.55324	0.63726	-1.0839	1.111	1.2883	0.9897	1.6547	0.96451	-0.52438	1.1531	-1.02	-0.93749	-1.9634	-1.4175	0.52155	-1.0275	0.57267	0.93013	0.66954	-0.44328	1.2113	-0.75976	0.69873	-0.69301	0.89057	-0.90395	-0.75846	-0.74001	-0.34239	1.4661
HSA00071_FATTY_ACID_METABOLISM	0.82955	-1.9774	1.8575	-1.4516	1.9877	-1.9404	-0.11714	-1.2085	-0.80075	-1.3832	-0.74271	-1.5492	-0.8165	1.5338	1.351	-1.2812	-2.0475	-0.95552	-1.0764	-1.2766	-0.95442	-2.1247	-1.5503	1.2692	-1.7208	-1.6966	-2.431	-2.0538	-1.9306	-2.303	-1.3463	1.1605	-0.84128	-0.84719	1.0491	1.36	-1.8206	-1.6657	-1.6193	-1.7479	-1.7706	0.92698	1.2308
HSA00100_BIOSYNTHESIS_OF_STEROIDS	-1.5553	-0.9969	-0.81651	-1.8723	-1.4673	-1.3892	-1.3363	-1.1247	-0.85526	1.5323	1.4495	1.0836	0.2447	0.34978	-0.016802	-0.11478	-0.29694	-0.14886	0.1221	0.33664	0.31455	0.18175	-0.013608	-0.045436	0.25348	-0.26613	-0.46029	-0.25188	0.17442	-0.17411	-0.28904	-0.030977	-0.39917	-0.27212	1.5121	1.278	-0.60501	0.90578	-0.70138	1.1158	0.51711	0.14922	-0.01186
HSA00120_BILE_ACID_BIOSYNTHESIS	-1.0358	-1.3943	0.648	-1.0743	-0.4074	-1.621	-0.068547	1.0012	-0.42861	-0.96502	-0.5407	-1.025	0.2447	0.34978	-0.016802	-0.11478	-0.29694	-0.14886	0.1221	0.33664	0.31455	0.18175	-0.013608	-0.045436	0.25348	-0.26613	-0.46029	-0.25188	0.17442	-0.17411	-0.28904	-0.030977	-1.3738	-1.1546	-1.2769	-1.0748	-1.6727	-1.3051	-1.4476	-1.4808	0.51711	0.14922	-0.01186
HSA00150_ANDROGEN_AND_ESTROGEN_METABOLISM	-1.0055	-0.98069	-0.88159	-1.4201	-0.86732	-1.2974	-0.54205	1.2037	1.3466	-0.54273	1.449	-0.48536	0.2447	0.34978	-0.016802	-0.11478	-0.29694	-0.14886	0.1221	0.33664	0.31455	0.18175	-0.013608	-0.045436	0.25348	-0.26613	-0.46029	-0.25188	0.17442	-0.17411	-0.28904	-0.030977	1.8408	1.4335	0.097894	-0.18132	-0.46814	1.0671	0.10799	0.14255	0.51711	0.14922	-0.01186
HSA00190_OXIDATIVE_PHOSPHORYLATION	-0.85493	0.43702	1.0575	1.8476	1.016	1.0581	-0.085061	1.9946	1.749	1.9438	1.895	1.9025	-2.1071	-1.9885	1.7865	-1.8675	0.96945	2.1407	2.4094	1.3705	-0.75849	-1.8767	-1.535	1.3336	-1.1988	1.212	0.57991	1.9494	-2.6222	0.84029	1.9682	2.3002	-0.46093	2.1586	2.0951	1.4407	-1.4414	1.064	1.4292	1.6392	-2.7116	2.4574	2.2157
HSA00220_UREA_CYCLE_AND_METABOLISM_OF_AMINO_GROUPS	-1.1224	-0.74683	-1.1503	-0.93809	-0.54129	-0.90001	-0.69121	0.79844	-0.69681	-0.6276	-0.69863	-0.65066	1.3213	-1.352	1.2149	-1.1551	-1.2587	0.71256	0.1221	-1.0783	-0.59848	1.2899	-1.1093	1.6031	0.25348	1.099	-0.46029	-0.93649	0.17442	-1.3235	-1.0951	-1.2179	-0.34794	-0.22537	-1.0439	0.51563	1.1339	-0.57551	0.91819	-1.0684	-0.69664	-0.54787	0.98396
HSA00230_PURINE_METABOLISM	-1.2634	-1.023	-1.1861	-0.93691	-1.0806	-0.9819	-0.65225	1.7267	1.9718	1.2006	1.4966	1.1628	1.4255	-1.2937	-1.4446	-1.5677	-1.2739	-1.2228	-0.96848	-1.2246	-0.87846	-1.1263	-1.9797	-1.0442	-0.60457	0.94365	0.71256	1.0955	-0.78127	-1.1222	-1.3629	-1.5331	-0.34694	1.1109	-0.56336	1.1148	1.1924	1.4675	1.1296	0.88146	-0.25794	1.3083	1.4336
HSA00240_PYRIMIDINE_METABOLISM	-1.241	-0.99083	-1.2553	-0.81895	-1.1806	-0.95227	-0.53803	1.5272	1.8713	-0.57895	1.3372	-0.54698	1.1076	-1.2432	-0.78853	0.88705	-1.7618	0.64449	1.3984	-0.44649	-1.542	1.2609	-1.2452	-0.96737	-1.2229	0.81489	0.60723	1.3791	1.28	0.97201	0.89946	-1.2812	-0.19777	1.1052	-0.6076	1.3714	-0.63835	1.2305	1.1015	-0.79102	-0.24772	1.7037	1.2733
HSA00251_GLUTAMATE_METABOLISM	-1.3581	-0.83506	-0.90114	-0.59896	-0.77178	-0.97329	-0.72159	1.2034	1.2068	1.1883	1.4676	1.2019	-1.1894	-0.68062	-0.74474	1.5621	-0.9151	-1.3251	1.4621	-0.952	-0.85633	-0.73166	0.82714	-1.4026	1.299	1.0258	0.81688	1.3375	-0.6282	0.6768	1.0532	0.9416	2.3579	1.8837	1.4594	1.2758	1.8141	1.0653	1.194	1.5675	-0.80294	0.93318	-0.73702
HSA00252_ALANINE_AND_ASPARTATE_METABOLISM	-1.0117	-0.908	-0.86947	0.56759	0.90934	-1.4561	-0.3984	-0.6086	-0.86125	-1.035	-0.70459	-0.88253	1.0333	-1.5904	1.7454	-1.2018	1.3718	-1.7643	1.1011	-1.2157	1.2556	0.73822	0.75826	-1.2584	-0.83558	-1.3965	1.3487	-1.2867	1.5923	-1.2707	0.9932	-1.297	1.5235	1.1344	1.042	0.71952	-1.0599	-1.1308	-0.80612	0.64495	-0.2803	0.79117	-0.76153
HSA00260_GLYCINE_SERINE_AND_THREONINE_METABOLISM	0.58579	-0.7985	1.1393	0.81514	-0.62168	-1.041	-0.18372	1.1709	-0.46338	1.1325	-0.48881	1.1157	1.518	-1.1657	1.3885	-1.3691	1.0301	-1.9075	1.6002	-1.0935	-0.43015	1.3638	2.0135	1.2999	-0.62995	0.85477	0.7873	-0.99942	-0.82641	1.7286	1.7718	0.74786	-0.74153	1.4608	1.0861	1.0707	-0.3808	0.99213	1.5609	0.89332	-0.71302	1.4127	-1.2284
HSA00271_METHIONINE_METABOLISM	-1.4683	-1.2895	-1.4604	-1.1983	-0.65712	-0.91521	-0.79876	-0.68413	1.5939	1.519	1.1121	1.1882	0.2447	0.34978	-0.016802	-0.11478	-0.29694	-0.14886	0.1221	0.33664	0.31455	0.18175	-0.013608	-0.045436	0.25348	-0.26613	-0.46029	-0.25188	0.17442	-0.17411	-0.28904	-0.030977	-0.6872	-0.35997	1.7474	1.3759	-1.3841	-1.0184	-0.96753	-1.5148	-0.080898	1.0408	-1.4355
HSA00280_VALINE_LEUCINE_AND_ISOLEUCINE_DEGRADATION	-0.97165	-1.578	1.6246	-1.1585	1.2692	-1.8526	-0.062831	-0.93235	-0.31529	-1.2303	-0.25766	-1.2087	-1.1058	-0.93962	2.2137	0.9814	-1.8261	-1.1161	-1.0812	-0.93256	-0.24677	-1.6237	-1.4819	1.4932	-1.4454	-1.0096	-1.5462	-1.2696	-1.6495	-1.778	1.0823	0.97246	-0.78885	-0.47001	0.92956	1.312	-0.91713	1.0358	-0.81867	-1.5591	-1.7346	1.502	0.86222
HSA00310_LYSINE_DEGRADATION	-1.0645	-1.4439	1.1937	-1.4473	1.1987	-1.429	-0.47441	1.1038	1.1422	-1.0295	-0.35531	-1.0625	-0.90318	-1.2111	1.4676	1.0537	-1.5326	-1.194	-0.63567	-0.99763	1.3186	-1.3139	-1.3523	1.61	-1.2053	1.0286	-1.5574	-1.2936	-1.4656	-1.2618	1.2304	1.5036	-0.21872	0.94449	1.0704	0.65252	-0.2928	-0.7097	-0.6436	0.81377	-1.729	1.2946	0.94507
HSA00330_ARGININE_AND_PROLINE_METABOLISM	-1.7245	0.63129	-1.2399	0.78834	-1.2699	-0.98511	-0.7453	-0.41886	-0.59484	0.95335	-0.35993	-0.46318	2.1732	1.3797	0.92559	-1.1449	0.93694	1.1533	0.1221	0.33664	-0.57809	1.7879	1.6491	1.5567	0.25348	-0.26613	-0.46029	-0.25188	0.17442	-1.2051	0.37269	0.66297	1.6651	-0.2763	0.90796	0.5036	-0.55659	-0.61051	-1.0052	-1.1434	-0.93873	0.80912	-0.99151
HSA00340_HISTIDINE_METABOLISM	1.2995	0.63213	1.1055	-0.62718	1.2942	-0.62637	2.0192	1.4523	1.8307	1.2551	1.6237	1.0361	0.2447	0.34978	-0.016802	-0.11478	-0.29694	-0.14886	0.1221	0.33664	0.31455	0.18175	-0.013608	-0.045436	0.25348	-0.26613	-0.46029	-0.25188	0.17442	-0.17411	-0.28904	-0.030977	1.754	1.1185	0.96691	-1.3254	0.96823	-0.78216	-0.83704	-1.0418	-0.36906	1.1011	1.2269
HSA00350_TYROSINE_METABOLISM	0.94572	-0.74185	1.1384	-0.95798	1.2735	-0.99094	1.4984	1.0265	1.5522	-0.7386	1.3285	-0.8723	-1.2349	-0.375	0.84936	1.3513	-1.122	-1.5134	1.3966	-0.57961	-0.52513	0.92736	-1.2011	0.94176	-0.90183	-1.5019	0.2707	-1.2476	1.2302	-1.0497	-1.3144	-1.2011	2.1123	1.458	1.5797	-1.1491	1.4875	1.0685	0.85885	-0.96267	1.2505	-0.74585	-0.93783
HSA00380_TRYPTOPHAN_METABOLISM	0.90736	-1.3353	1.3709	-1.1238	1.6037	-1.6181	-0.26862	-0.68135	1.3397	-1.0209	1.2333	-1.121	-1.5798	-1.3917	1.803	1.5122	-1.235	-2.1536	1.653	-1.5113	-0.53247	-0.95908	-1.3789	1.3995	-1.0658	-1.5836	-1.6777	-1.2193	-1.1581	-1.4212	0.96584	1.3766	1.5255	-0.48451	1.4317	1.3816	-0.99758	-0.89208	-0.8555	-1.5981	-1.0456	0.97611	1.2975
HSA00410_BETA_ALANINE_METABOLISM	1.3707	-1.2832	1.4939	-0.72164	1.9757	-1.7631	1.6891	-1.2375	-0.66383	-1.5329	-0.71299	-1.391	-1.0615	-0.96804	1.9816	0.99096	0.40596	0.36079	-0.68741	1.1053	-0.94522	-1.3049	-1.3047	-1.1154	-0.93697	-1.5082	0.46939	-1.6086	-1.5605	-1.7653	-1.5789	-1.4453	-0.55516	-0.51863	0.7368	1.1214	-0.89795	-1.3418	-1.1205	-1.667	-1.2109	-0.39078	-1.0355
HSA00450_SELENOAMINO_ACID_METABOLISM	-1.4354	0.64108	-1.2091	-0.66695	-0.91101	0.4008	-0.94866	1.1459	1.6381	1.4446	1.3991	1.3526	-1.4304	-0.78718	1.2177	-0.88561	-2.0651	-1.4996	2.1191	-1.1943	1.1127	1.1114	1.0853	1.3841	-0.49577	0.85646	1.3986	1.3468	1.0223	0.90169	0.45392	1.4284	1.9139	0.90824	1.153	-0.18132	-0.28871	1.2014	0.68738	0.14255	1.0967	1.3256	0.85706
HSA00480_GLUTATHIONE_METABOLISM	0.21444	-1.1614	1.5529	-1.1259	1.7199	-1.0959	1.7987	1.0142	-0.3976	-0.68711	1.187	-0.62988	0.2447	0.34978	-0.016802	-0.11478	-0.29694	-0.14886	0.1221	0.33664	0.31455	0.18175	-0.013608	-0.045436	0.25348	-0.26613	-0.46029	-0.25188	0.17442	-0.17411	-0.28904	-0.030977	2.5262	2.0766	1.7194	1.4225	1.9385	1.1643	1.6005	1.288	0.51711	0.14922	-0.01186
HSA00500_STARCH_AND_SUCROSE_METABOLISM	-1.1929	-0.88825	-0.88774	-0.90026	-0.55003	-1.0572	1.3713	1.2463	-0.32977	-0.90869	-0.48553	-0.72993	-1.6452	1.1657	-1.1487	-1.1051	-2.041	0.74713	-0.95286	-0.70665	-1.0749	-1.5825	-0.95482	1.1509	-0.49017	1.1228	0.49513	-1.0082	-1.051	-1.2458	-1.3064	-1.4278	1.6473	1.1462	1.0343	0.63375	1.4395	1.0248	1.5953	0.95897	-0.70078	-0.51299	1.1433
HSA00510_N_GLYCAN_BIOSYNTHESIS	-1.5667	1.3867	-1.1221	0.88676	-1.5656	1.2288	-0.93045	1.7454	1.778	1.7708	1.7921	1.6637	-1.4186	-1.6304	-1.1901	1.4756	0.9181	-1.2276	-0.58343	1.2655	-1.6539	-0.9462	-0.99272	1.2073	-1.4959	1.6768	1.5785	2.0281	1.7074	1.5352	1.0166	1.7297	-0.38313	1.5908	1.6203	1.4905	-0.41776	1.8418	1.9034	1.956	-1.8468	-0.75112	1.9966
HSA00511_N_GLYCAN_DEGRADATION	-1.4218	-0.69735	-0.61907	-1.2413	-0.51838	-1.1946	-0.47092	-0.92661	1.0447	0.72668	1.3143	0.73549	0.2447	0.34978	-0.016802	-0.11478	-0.29694	-0.14886	0.1221	0.33664	0.31455	0.18175	-0.013608	-0.045436	0.25348	-0.26613	-0.46029	-0.25188	0.17442	-0.17411	-0.28904	-0.030977	0.56665	0.33836	0.097894	-0.18132	0.9065	-0.78612	0.10799	0.14255	0.51711	0.14922	-0.01186
HSA00512_O_GLYCAN_BIOSYNTHESIS	-0.88726	0.37479	-1.0833	0.93209	-0.59721	-0.8518	-0.68369	-0.37709	-0.59046	-0.59155	-0.66118	-0.41814	0.2447	0.34978	-0.016802	-0.11478	-0.29694	-0.14886	0.1221	0.33664	0.31455	0.18175	-0.013608	-0.045436	0.25348	-0.26613	-0.46029	-0.25188	0.17442	-0.17411	-0.28904	-0.030977	1.2365	1.949	0.097894	-0.18132	1.6001	1.4764	0.10799	0.14255	0.51711	0.14922	-0.01186
HSA00530_AMINOSUGARS_METABOLISM	1.1824	0.67502	0.94531	-0.61513	1.7725	-0.79793	2.2342	-0.70566	1.0828	-0.29427	-0.16782	-0.34753	0.2447	0.34978	-0.016802	-0.11478	-0.29694	1.2886	0.1221	2.1681	1.0418	0.18175	-0.013608	-0.045436	0.25348	0.63375	-0.46029	0.72441	0.17442	-0.17411	-0.28904	-0.030977	1.8631	1.2133	0.097894	-0.18132	1.3321	0.75893	0.10799	0.14255	-0.78983	0.7834	0.99696
HSA00561_GLYCEROLIPID_METABOLISM	-0.77219	-1.4518	1.5584	-1.1913	1.1872	-1.2771	-0.36474	-1.0812	-0.75562	-1.1465	-0.56135	-1.3845	1.4595	1.3855	-1.1886	-1.323	-2.0696	-0.67955	-1.5017	-1.0374	-0.70366	-1.4925	-1.3954	1.1372	-1.4227	-1.7338	-1.7281	-1.6671	-1.6527	-1.8457	-1.754	-1.5969	-0.73301	-0.86869	-0.75221	0.61632	-1.4329	-1.0456	-1.0415	-1.3957	-0.41696	-1.0489	0.95419
HSA00562_INOSITOL_PHOSPHATE_METABOLISM	0.82425	-0.6586	0.97698	-0.78761	1.6787	-0.94678	-0.28556	-0.7871	-0.11654	-0.53096	-0.25178	-0.31124	0.2447	0.34978	-0.016802	-0.11478	-0.29694	-0.14886	0.1221	0.33664	0.31455	0.18175	-0.013608	-0.045436	0.25348	-0.26613	-0.46029	-0.25188	0.17442	-0.17411	-0.28904	-0.030977	-0.54714	1.107	0.97659	1.1752	1.3058	-0.48502	1.0133	1.1732	-0.25775	0.65092	-1.022
HSA00564_GLYCEROPHOSPHOLIPID_METABOLISM	-1.0979	-1.4252	-0.93088	-1.4863	-0.73945	-1.5146	-0.54915	0.82342	1.3461	0.94158	1.6099	1.0664	-1.1926	1.443	-0.7486	1.1176	-1.4262	-1.7137	1.3575	-0.49167	1.6258	-1.2009	-1.1153	-0.86331	-0.59715	-1.3573	-2.0785	0.56712	1.1827	-1.1102	-1.4648	-1.2952	-0.17401	-0.33967	1.2526	-1.2572	-0.78761	-0.99321	-0.94862	-1.2787	-0.94654	-0.51539	1.3968
HSA00565_ETHER_LIPID_METABOLISM	0.4888	-1.6086	1.5031	-1.336	1.4958	-1.3597	-0.45991	1.0524	1.3382	-0.40302	1.4749	-0.64563	0.2447	0.34978	-0.016802	-0.11478	-0.29694	-0.14886	0.1221	0.33664	0.31455	0.18175	-0.013608	-0.045436	0.25348	-0.26613	-0.46029	-0.25188	0.17442	-0.17411	-0.28904	-0.030977	-0.69241	-0.27041	1.0726	1.2533	-0.46162	-0.77829	-0.90229	-0.80721	-0.81055	-0.79802	1.5037
HSA00590_ARACHIDONIC_ACID_METABOLISM	0.63438	-0.87482	-0.55114	-0.84769	1.1824	-1.028	-0.39533	-0.43667	-0.75633	-0.73476	-0.58511	-0.66452	0.2447	0.34978	-0.016802	-0.11478	-0.29694	-0.14886	0.1221	0.33664	0.31455	0.18175	-0.013608	-0.045436	0.25348	-0.26613	-0.46029	-0.25188	0.17442	-0.17411	-0.28904	-0.030977	-0.1713	1.5145	1.5942	-0.86779	-0.60241	0.63942	-0.93403	0.72724	0.51711	0.14922	-0.01186
HSA00620_PYRUVATE_METABOLISM	-0.64743	-1.0681	-0.6221	-0.98047	-0.60818	-1.4339	-0.3713	-1.1136	-1.1543	-1.1411	-1.1268	-1.1461	1.2865	-1.6295	1.9737	0.67708	1.2235	1.1768	-0.55817	-1.2939	-0.84788	-1.2141	-1.1345	1.5989	-0.91224	1.1082	1.49	-1.2452	-1.1629	1.2644	1.0488	1.5893	-0.63276	1.234	1.1261	1.1246	-0.96248	-1.0403	-1.0101	-1.2722	-0.998	1.124	-0.86342
HSA00632_BENZOATE_DEGRADATION_VIA_COA_LIGATION	1.0322	-1.3927	1.3905	-1.1729	1.9038	-1.3934	-0.17843	-0.95075	1.1314	-1.1625	-0.30518	-1.0048	-1.2104	-0.73359	1.4824	1.4356	0.72193	-0.95826	0.1221	-0.83557	1.4759	-0.73189	-1.1525	1.9839	-0.67719	1.6909	-0.46029	-1.3395	0.17442	1.1362	1.3906	1.8098	1.3727	-0.28261	1.3928	1.0252	-0.50464	-0.76044	-0.69482	-1.3562	-0.9635	-0.34554	-0.53036
HSA00640_PROPANOATE_METABOLISM	1.0253	-1.3992	1.6048	-1.0893	1.2987	-1.9296	-0.099882	-1.1518	-0.74141	-1.5199	-0.75035	-1.3727	1.1783	-0.91357	2.072	0.91858	-1.3169	1.1101	-0.96347	-0.95698	-0.9722	-1.4439	-1.4778	1.3097	-1.6232	-1.2384	0.99694	0.50525	-1.6894	1.0342	0.86756	1.3341	-0.77111	-0.40868	1.3682	1.0964	-1.3448	-1.3526	-1.17	-1.557	-1.3729	0.70319	-1.1106
HSA00650_BUTANOATE_METABOLISM	0.88635	-1.4948	1.6841	-1.3927	1.857	-1.6684	1.4315	-0.75503	1.1815	-0.94825	1.2879	-0.96707	-1.3025	-1.4526	1.6109	1.5982	-1.6634	0.91868	-1.1401	-0.51807	-0.35605	-0.84269	-0.89858	1.2876	-0.9997	0.60581	-1.8336	0.46191	-1.3558	-1.5501	1.1159	1.2983	-0.46604	1.1647	1.3365	1.0309	-1.2999	-0.97043	-1.2113	-1.3948	-1.6455	0.98203	-0.68702
HSA00670_ONE_CARBON_POOL_BY_FOLATE	0.49017	-1.0489	0.98423	-0.90549	1.1574	-1.1134	-0.43302	1.6077	1.8878	1.4128	1.681	1.23	1.7662	0.34978	-0.016802	-0.11478	-0.29694	-1.0611	0.1221	0.33664	-1.0658	0.18175	-0.013608	-0.045436	0.25348	0.99919	-0.46029	-0.25188	0.17442	-0.17411	-0.28904	-0.030977	-0.79497	-0.44425	-1.2694	-0.79145	-0.60501	-0.62775	0.80735	-1.0817	0.51711	0.14922	-0.01186
HSA00790_FOLATE_BIOSYNTHESIS	-1.9341	-1.3065	-1.0986	-0.96708	-0.72829	-1.0981	1.4882	1.6472	1.823	1.2655	1.5495	1.1246	1.3206	1.385	-1.4671	-0.92085	-2.1307	0.68916	0.86778	-1.0326	-1.1804	-1.5624	-1.1703	-1.6536	-0.79406	1.149	0.86666	0.47001	-0.79458	-1.6662	-1.6465	-1.5765	2.1556	1.3304	1.2163	-0.97406	1.4641	1.3002	1.6419	0.73467	-0.24936	-0.99822	1.1439
HSA00903_LIMONENE_AND_PINENE_DEGRADATION	0.86407	-1.4212	1.3763	-1.1183	1.7931	-1.5469	0.014234	-0.7633	-0.38777	-1.2515	-0.31769	-0.92567	0.2447	0.34978	-0.016802	-0.11478	-0.29694	-0.14886	0.1221	0.33664	0.31455	0.18175	-0.013608	-0.045436	0.25348	-0.26613	-0.46029	-0.25188	0.17442	-0.17411	-0.28904	-0.030977	-0.40218	-0.61877	0.90656	0.80462	-0.95568	-0.95645	-1.4703	-1.6846	-0.83956	-0.37542	-0.37727
HSA00970_AMINOACYL_TRNA_BIOSYNTHESIS	-1.5783	1.0184	-1.4809	0.75818	-1.6164	0.99426	-0.53231	2.2135	2.3825	2.2371	2.1882	2.2309	-0.93387	-0.88515	-1.1014	-1.154	0.68082	-2.1105	1.7805	-1.3632	-0.63454	-1.4106	-1.6564	-1.4724	-0.74825	0.89161	1.4144	1.4833	1.4588	-0.79642	0.39184	1.1217	2.0141	1.6853	1.6926	1.2458	1.0885	2.0664	1.9653	1.6952	-0.85363	0.57293	1.6296
HSA00980_METABOLISM_OF_XENOBIOTICS_BY_CYTOCHROME_P450	-0.81611	-1.2358	1.8507	-1.1252	1.9888	-1.2528	1.4904	-0.51179	-0.87778	-1.368	-0.94943	-1.2775	0.2447	0.34978	-0.016802	-0.11478	-0.29694	-0.14886	0.1221	0.33664	0.31455	0.18175	-0.013608	-0.045436	0.25348	-0.26613	-0.46029	-0.25188	0.17442	-0.17411	-0.28904	-0.030977	-0.66404	1.0404	-0.71944	-0.84728	-1.0477	-1.0538	-1.226	-1.1791	0.51711	0.14922	-0.01186
HSA01030_GLYCAN_STRUCTURES_BIOSYNTHESIS_1	-1.3403	1.059	-1.2414	0.66844	-1.2769	0.87091	-0.81919	1.4015	1.1613	1.3199	1.1416	1.3229	-1.4043	-0.72948	-1.2412	1.1395	-1.61	1.4475	1.0526	-0.79215	1.2081	1.9067	-0.78864	1.1641	-1.2756	1.6302	1.651	1.9008	1.8404	1.8069	0.96376	1.5232	-0.26634	1.7228	1.0346	1.2573	-0.8905	1.5995	1.2264	1.4837	-0.94018	-0.7217	1.7052
HSA01031_GLYCAN_STRUCTURES_BIOSYNTHESIS_2	-1.594	0.66692	-0.91528	0.59042	-0.74343	0.9295	-0.48627	-0.39304	-0.3337	-0.34009	1.058	1.095	0.2447	0.34978	-0.016802	-0.11478	-0.29694	-0.14886	0.1221	0.33664	0.31455	0.18175	-0.013608	-0.045436	0.25348	-0.26613	-0.46029	-0.25188	0.17442	-0.17411	-0.28904	-0.030977	1.3898	1.1758	-0.63209	0.78055	0.76832	0.88362	1.1716	1.3744	0.51711	0.14922	-0.01186
HSA01032_GLYCAN_STRUCTURES_DEGRADATION	-0.88105	-0.60381	0.75843	-1.1625	-0.19167	-1.1085	-0.49865	-1.0077	-0.27365	0.83642	1.1593	1.0027	0.2447	0.34978	-0.016802	-0.11478	-0.29694	-0.14886	0.1221	0.33664	0.31455	0.18175	-0.013608	-0.045436	0.25348	-0.26613	-0.46029	-0.25188	0.17442	-0.17411	-0.28904	-0.030977	1.3499	1.1413	0.80338	1.0532	1.2427	-0.46972	0.64086	1.3034	0.51711	0.14922	-0.01186
HSA01430_CELL_COMMUNICATION	-0.95576	-0.8874	-1.0324	-0.70976	-0.77868	0.52702	-0.76542	-0.80829	-0.97028	-1.3075	-1.1272	-0.80136	1.7526	1.3754	0.8803	-1.5128	-1.5687	1.255	-1.0007	1.5962	1.4977	1.7027	1.3613	-1.2236	2.425	-1.8932	-1.8322	-2.1359	-0.57484	0.74125	0.99689	-1.8008	-1.3318	-0.58055	-0.90763	-1.9429	-0.64235	-1.1088	-1.1283	-1.3281	-0.26517	-1.4266	-1.2242
HSA02010_ABC_TRANSPORTERS_GENERAL	-1.1649	0.72247	-0.6992	0.9518	0.9041	1.0818	-0.63479	1.0077	-0.32682	0.97964	1.0701	0.88924	0.2447	0.34978	-0.016802	-0.11478	-0.29694	-0.14886	0.1221	0.33664	0.31455	0.18175	-0.013608	-0.045436	0.25348	-0.26613	-0.46029	-0.25188	0.17442	-0.17411	-0.28904	-0.030977	1.8794	1.2041	-0.6401	0.75013	1.3932	1.0363	1.5751	-0.63405	0.51711	0.14922	-0.01186
HSA03010_RIBOSOME	0.94754	1.9935	1.9945	1.675	1.8701	1.4601	2.0462	2.1177	1.2766	2.1087	1.4576	2.2628	-1.5224	1.5942	2.6317	1.3671	0.6126	1.5457	2.4543	1.7858	-1.614	-1.1333	-1.5892	-1.6782	3.5751	-2.5282	-2.8251	-2.6653	-2.2747	-2.2108	-2.8394	-2.5732	-0.44449	-1.1341	-1.4759	-0.98128	-1.352	-0.35321	-1.7909	-1.1011	3.4362	-1.6101	-1.1606
HSA03020_RNA_POLYMERASE	-1.4762	-1.2932	-1.0837	-1.0954	-1.0929	-1.0532	-1.009	1.7956	2.0045	1.6733	1.7791	1.5354	0.2447	0.34978	-0.016802	-0.11478	-0.29694	-0.14886	0.1221	0.33664	0.31455	0.18175	-0.013608	-0.045436	0.25348	-0.26613	-0.46029	-0.25188	0.17442	-0.17411	-0.28904	-0.030977	1.8988	1.4879	1.0107	1.1736	1.1542	1.6335	1.7043	0.97808	0.51711	0.14922	-0.01186
HSA03022_BASAL_TRANSCRIPTION_FACTORS	-0.76369	-0.84907	0.94238	0.62632	1.1161	0.35816	2.387	0.97002	1.0107	-0.38057	1.1943	-0.42358	1.0841	2.4536	-1.0841	1.2388	-1.256	0.79228	1.075	0.79775	1.3923	1.213	-0.87282	-0.98909	-1.0421	0.97801	-1.4311	-0.25188	-0.72392	0.87941	0.85578	-1.5274	-0.21351	0.96598	1.299	1.2817	-0.8811	1.1397	0.79323	1.1291	-0.23279	1.6612	1.0901
HSA03030_DNA_POLYMERASE	-0.73355	0.61896	-1.0014	0.71453	-0.42624	-0.91014	2.2192	1.6419	2.0187	-0.22525	1.6293	1.029	0.2447	0.34978	-0.016802	-0.11478	-0.29694	-0.14886	0.1221	0.33664	0.31455	0.18175	-0.013608	-0.045436	0.25348	-0.26613	-0.46029	-0.25188	0.17442	-0.17411	-0.28904	-0.030977	1.3527	1.2269	0.097894	-0.18132	1.4241	1.2686	0.10799	0.14255	0.51711	0.14922	-0.01186
HSA03050_PROTEASOME	-1.5452	1.8662	-0.49543	1.9949	1.2638	1.7393	-0.26682	1.7295	2.3602	1.8164	2.2659	1.9638	-1.7184	-1.7164	-1.0731	1.3903	1.7186	0.45869	1.92	-1.2166	1.6817	1.5754	1.2468	2.3159	1.155	1.8248	1.5549	2.2378	2.1002	1.9593	2.5196	2.6088	2.8466	2.4677	2.1622	1.7024	2.4736	2.2383	1.9901	2.1667	-1.6461	1.9233	1.9149
HSA03320_PPAR_SIGNALING_PATHWAY	0.90416	-1.5879	1.1271	-1.389	1.4025	-1.596	-0.67544	-1.6249	-1.3197	-1.3455	-1.196	-1.5116	1.0292	2.1238	1.8256	-1.9076	0.55551	0.53614	-1.2148	-1.0984	-0.91613	-1.7363	-2.0793	-0.78436	-1.2863	-1.7289	-2.4736	-1.9549	-1.8306	-1.9756	-2.1324	-2.0984	-0.62815	-1.1535	-1.1696	-1.2536	-1.5241	-1.6067	-2.0355	-1.4208	-1.1791	1.2409	1.6838
HSA04010_MAPK_SIGNALING_PATHWAY	0.77037	1.0066	-0.77364	0.96233	-0.65469	0.95677	-0.63214	-0.5999	-0.60851	0.77875	-0.69771	-0.40016	1.5443	-0.60459	-1.0195	-1.3575	1.2688	0.86843	-0.65885	1.2705	-0.8705	-0.82456	-0.92409	-1.2486	1.2845	0.77253	0.98791	0.9197	1.2085	0.87173	-1.1128	-0.75278	-0.60459	-0.85206	-0.77819	-1.1819	1.3032	0.86603	-0.56322	0.93172	-0.20291	-0.79525	1.264
HSA04012_ERBB_SIGNALING_PATHWAY	0.66853	0.74214	-0.60952	-0.83345	-0.43362	0.50406	-0.98857	-0.72228	-0.43889	-0.64154	-0.47143	-0.52784	-0.95637	-0.54451	-1.4986	0.53065	1.0073	-0.82674	-0.91673	-0.98857	-0.89487	-0.69254	1.2987	-1.1081	-0.64856	1.2197	0.72024	0.8096	1.3069	1.284	0.92584	-0.86262	-0.89692	-0.95817	0.71743	-1.2333	-0.51739	-0.72914	-0.76247	-0.76766	-0.39055	-0.84604	-1.0073
HSA04020_CALCIUM_SIGNALING_PATHWAY	-0.81904	0.64598	-0.52746	-0.82713	0.97808	0.30413	-0.80416	-0.71435	-0.59877	-0.65464	-0.78091	-0.59243	-1.146	1.5606	-1.387	0.66705	-1.7965	0.70532	-0.99374	-1.2636	-0.91215	0.87107	-0.93113	1.0578	1.5663	-1.0468	-2.2698	-0.92041	-1.4547	-1.439	-1.1231	-1.0429	-1.0534	-1.0407	-1.2088	-1.193	-0.77271	-1.0668	-1.2738	-1.3002	2.2785	-1.1541	-0.77423
HSA04060_CYTOKINE_CYTOKINE_RECEPTOR_INTERACTION	0.58716	-0.59503	1.1357	-0.68254	1.1425	0.9035	-0.69947	-0.72372	-0.55847	-0.53872	-0.65463	-0.39207	-0.96725	-1.1523	0.91499	1.0683	1.0063	-0.99984	-1.5008	1.8733	-0.7841	1.4327	-1.0878	1.6405	1.9883	0.54576	-1.7553	0.70013	-1.0653	-0.91966	-1.4096	1.0194	-0.70153	-0.5716	-0.52192	-1.3321	-0.8026	-1.1745	-1.2492	-1.1895	1.2445	-1.4172	-1.4956
HSA04070_PHOSPHATIDYLINOSITOL_SIGNALING_SYSTEM	0.59867	0.89723	-0.64505	0.61376	1.4599	0.46159	-0.44964	-0.49482	-0.21475	-0.35094	-0.20082	1.0889	-0.74718	0.34978	-0.016802	-1.2803	0.659	-0.86844	-0.70706	-0.37634	-1.3506	-0.88514	0.77406	-0.045436	0.25348	1.6281	0.22678	0.94814	0.17442	-0.98716	0.73663	-0.030977	-0.55557	-0.39392	0.95126	0.64616	-0.49058	-0.7469	0.89567	0.94296	-0.33677	-0.78859	-0.83624
HSA04080_NEUROACTIVE_LIGAND_RECEPTOR_INTERACTION	1.1969	-0.55476	1.6233	-1.2458	1.5156	-0.91115	1.6146	-0.4311	-0.4775	-0.69687	-0.38512	-0.80367	-0.8055	1.2276	0.9394	-1.8481	-1.1523	-1.5063	-0.9282	1.2104	1.3372	1.7733	-0.98713	-1.2458	1.5293	-1.0443	-1.6084	-2.3717	-1.5881	-1.4885	-1.5823	-1.7002	-0.95467	-0.73494	-1.2536	-1.6677	-0.75716	-1.1253	-1.6213	-1.3814	-0.1739	-1.6124	-0.53155
HSA04110_CELL_CYCLE	0.49939	1.2329	-1.273	1.2168	-0.29002	0.7706	2.4394	1.4721	1.7516	0.92864	1.5521	1.0584	1.6454	1.5287	-1.2215	-1.1928	-1.2005	0.91833	1.5164	1.4509	1.9714	-0.92796	-0.77746	-1.5992	-1.4928	-1.4308	1.1276	1.3692	-0.63026	-0.99824	0.63209	-1.0223	-0.15025	1.0183	-0.56439	0.57108	1.0058	-0.63416	0.92271	0.95764	2.2581	2.4187	-0.90598
HSA04115_P53_SIGNALING_PATHWAY	-1.0877	1.0045	-1.2501	0.95265	-0.79877	0.76174	-0.34219	1.1914	1.2041	1.2607	-0.23701	1.2726	1.4595	1.8812	1.295	1.2599	-1.7136	-1.5753	-1.2229	2.0977	-0.89997	-1.216	-0.90708	-1.398	1.2776	1.2398	0.63704	0.87796	-0.76627	-1.4002	-2.0698	-0.93582	-0.33291	-0.70389	0.63809	1.1393	1.2341	1.1212	1.0475	1.081	1.4856	1.6802	-1.0488
HSA04120_UBIQUITIN_MEDIATED_PROTEOLYSIS	-0.94927	0.49924	-1.0706	1.3296	-0.71081	0.83806	1.7164	1.1605	1.1834	1.252	1.525	1.2411	-1.0176	-1.2962	-1.8397	0.85874	-1.7044	-1.7277	1.6241	-1.2287	2.1051	1.3968	-1.3076	-1.4961	-1.4763	1.2369	0.96477	1.2097	1.6969	1.0671	1.1969	1.1282	2.1836	2.0215	1.2845	0.77025	1.2003	1.4654	1.556	1.2211	-0.43006	1.502	1.0878
HSA04150_MTOR_SIGNALING_PATHWAY	0.61173	-0.89348	-0.40391	0.79702	0.89992	-0.92112	-0.27889	-0.2737	-0.33674	-0.56876	-0.54725	-0.38193	1.1581	1.1815	1.3822	-1.0236	0.78904	0.74214	1.6822	-0.67417	-0.87871	-0.61812	1.0893	-1.0554	1.3169	1.0899	1.3613	1.7029	1.5397	0.87286	0.77062	1.3464	-0.21922	-0.63966	-0.48914	1.1552	-0.87542	-0.78788	-1.1286	-0.98347	-0.26449	-0.75556	1.0504
HSA04210_APOPTOSIS	0.58077	0.86557	-0.47386	1.1772	-0.4842	0.75954	-0.58747	0.92951	-0.41351	0.94534	-0.29528	1.0017	-0.92996	1.225	1.092	-1.5001	-1.4139	1.4813	1.546	1.8571	-0.88331	-0.83291	-1.4006	-1.3061	1.4994	1.2352	1.3202	1.1723	1.0496	0.67375	-1.1736	-0.84101	1.3423	1.1147	1.2254	-1.0699	-0.42205	1.303	1.2175	1.0023	-0.31567	-0.75574	0.777
HSA04310_WNT_SIGNALING_PATHWAY	-0.9522	0.67223	-0.63816	0.99958	-0.27099	0.77398	-0.52289	-0.74937	-0.75311	-0.58587	-0.71643	-0.43596	-1.0649	-1.0375	-1.2224	1.1669	1.1429	1.32	-1.49	-0.98581	1.7305	1.1126	1.1655	-1.4564	1.2896	-1.3586	0.7987	-1.4941	-0.70008	0.84018	0.7251	-1.1067	-0.65963	-1.0494	-1.3232	-1.5284	0.81022	-0.84618	-0.87515	-0.77713	-0.22141	-0.65731	0.8648
HSA04320_DORSO_VENTRAL_AXIS_FORMATION	0.71913	-0.8153	-0.45844	-0.9359	-0.74858	-0.84901	1.4965	-0.53179	-0.48402	-0.68719	-0.57529	-0.70585	1.2163	0.34978	-0.016802	-0.11478	1.5126	0.49694	-0.57281	-0.34099	-1.101	-0.85318	-0.013608	-0.045436	0.25348	1.0597	0.78944	0.66786	0.17442	-0.17411	-0.28904	-0.030977	-0.38694	-0.77188	0.77005	0.56492	-0.83547	-0.3941	1.0614	-0.60078	-0.735	-1.4618	-0.97712
HSA04330_NOTCH_SIGNALING_PATHWAY	-0.92854	-0.84747	-1.1999	-0.88114	-1.0227	-1.1235	-0.45917	-0.91134	-0.91889	-0.6811	-0.99955	-0.8577	-0.7198	-1.5662	-1.5721	-1.118	1.0764	0.96371	1.391	-0.77834	-0.88144	1.0582	-1.0751	-0.88322	-1.5958	-1.5273	0.38754	-1.0753	-1.5576	-0.90112	-1.7	-1.8356	-0.98294	-0.75328	-0.76488	0.64742	-0.73407	-1.0221	0.83384	0.76546	-0.39421	-0.65944	-1.2602
HSA04340_HEDGEHOG_SIGNALING_PATHWAY	0.6942	-0.83084	1.3427	-1.0385	1.1544	-1.5553	-0.23644	-0.93117	-0.85884	-1.0078	-0.73045	-0.88987	-0.60549	-0.38747	-1.1151	-1.4126	1.3443	0.7924	-1.1425	1.0243	2.0368	-1.3475	-1.2742	-1.41	-1.0907	-1.8977	-1.3577	-2.3535	-1.0994	-1.5546	-2.1808	-0.8116	-0.57161	-0.51624	0.60764	-1.3575	-0.33452	-1.0877	-0.63382	-0.96453	0.99667	-1.3032	0.96114
HSA04350_TGF_BETA_SIGNALING_PATHWAY	0.45583	-0.60111	0.94531	0.58048	-0.3708	0.52787	-0.35648	-0.68565	-0.52299	-0.47237	-0.42399	-0.29573	1.3631	1.4139	-1.7521	1.099	-1.352	0.95147	-1.8604	-0.61639	1.8296	-0.8558	-1.0968	0.82424	-1.332	0.44753	0.53803	0.7736	-0.75756	0.82232	-1.3099	0.85905	-0.77311	-0.87406	-0.66282	-1.3536	0.69979	-0.81461	-0.99015	-0.87676	-0.2404	-1.2075	-1.1677
HSA04360_AXON_GUIDANCE	0.61428	0.90509	-0.73509	0.86283	-0.72052	1.0134	-0.8519	-0.40595	-0.49537	0.97755	-0.39973	0.83736	-1.2678	-1.0828	0.84443	-1.3758	1.266	1.3763	0.83178	-0.55961	-0.8347	-1.4529	-1.0316	-0.94215	-0.81996	-1.1886	1.0664	0.68948	1.0325	-1.3957	-1.4202	-0.88223	-0.66263	-0.73895	-0.53859	-0.99168	-0.66032	-1.0137	-1.123	-0.46859	1.7381	-1.1828	1.0642
HSA04370_VEGF_SIGNALING_PATHWAY	0.72488	-0.74354	-0.47817	-0.74523	-0.43663	0.92334	-0.73726	-0.53534	-0.35372	-0.62443	-0.4836	-0.39587	1.2155	1.1859	-1.2355	0.64579	0.9646	-1.0456	-0.49446	-0.37082	-1.15	-0.94203	0.96806	-0.69965	-0.46245	0.83866	0.87321	0.76242	1.8946	-1.546	0.91946	-0.90084	-0.49261	-0.67583	-0.67381	-0.89214	-0.33973	-0.78981	0.94025	-0.96188	1.4728	-1.1702	-1.3115
HSA04510_FOCAL_ADHESION	0.73374	-0.71753	-0.50975	-0.6945	-0.51274	0.54382	-0.78849	-0.72152	-0.89718	-0.71315	-0.88956	-0.64522	-0.6962	-0.70567	-1.0955	0.7909	0.95568	0.93104	-0.85205	1.3652	-0.71473	-0.62659	0.68173	-1.0061	1.4849	0.76701	1.0188	0.93632	1.273	-1.1196	0.32594	-1.2711	-1.1799	-0.90648	-0.58329	0.7044	-0.50194	-0.90017	-0.95609	-0.94984	-0.51362	-1.6096	-1.2248
HSA04512_ECM_RECEPTOR_INTERACTION	0.74662	-0.87381	-0.8714	-1.1626	-0.33177	-1.1744	-0.20024	-0.91193	-0.69342	-1.1387	-0.65287	-0.8351	1.9526	-0.44817	-0.99849	-1.6756	-1.2942	1.2752	-1.5555	1.3821	-1.0511	1.4717	-0.78329	-1.7471	1.5939	-1.4817	-2.3567	-1.4396	-1.4687	-1.4417	-1.9658	-1.8593	-0.92469	-0.70466	-0.67613	-1.0957	-0.70381	-0.73661	-1.2784	-0.79987	-0.78	-1.3768	-0.94091
HSA04514_CELL_ADHESION_MOLECULES	-1.6117	0.6475	-1.0895	0.95071	-0.87742	-1.0761	-1.0546	-1.0161	-1.2191	-0.62485	-1.0363	-0.69141	-0.82971	-0.53217	0.85321	0.9593	-1.078	-1.8677	-2.0117	-1.1189	-0.94584	-1.3897	-1.5403	-1.827	1.7461	-1.4842	0.41904	-1.8277	-0.99497	-1.4373	-2.3405	-1.1309	-0.50323	-0.53799	-1.0756	0.45768	1.16	0.75515	-0.54292	0.75511	1.1696	-0.55286	-1.0485
HSA04520_ADHERENS_JUNCTION	-1.0679	1.0029	-0.56032	1.2571	-0.57935	1.15	-0.55412	-0.29361	-0.82148	0.97004	-0.91131	0.79925	-0.57125	-1.1756	0.8091	-1.1961	1.1331	1.6411	-1.4855	-0.8443	-0.76744	-1.2789	-1.0842	-1.5613	1.6942	-1.1574	-1.6196	0.76988	1.6948	-1.4061	0.49626	-1.0649	-0.687	-0.99322	-1.0823	0.67504	1.1846	0.82145	0.73509	0.96225	0.089301	-1.1329	-1.3336
HSA04530_TIGHT_JUNCTION	-1.3257	1.1689	-1.018	0.93613	-0.82596	0.88669	-0.98285	-0.57711	-1.0387	-0.29502	-0.92818	-0.36947	-1.3906	-0.80314	-1.1145	1.8727	0.48112	1.2333	-1.7549	-1.3486	-1.2575	-1.2961	-1.2767	0.96755	-0.97965	1.0219	0.82512	-1.156	-0.83548	0.78772	-1.385	0.86283	-1.0096	-1.0382	-1.1305	-1.1688	1.014	-0.76053	-0.8543	-0.65688	-0.26921	-0.68775	-1.072
HSA04540_GAP_JUNCTION	-0.7794	-0.64501	-0.73876	-0.84533	-0.79625	0.58182	-0.55232	0.78974	-0.19071	-0.22775	-0.43339	-0.21737	-0.63996	1.2441	-1.2624	-1.0424	0.94532	-0.91881	1.3666	-0.50891	-1.0674	-1.2606	-0.91024	-0.87666	-1.133	-1.3014	0.42276	0.70513	-1.1327	-1.513	0.58239	-1.1805	-0.78294	-1.1579	-1.1023	-1.6878	-0.29718	-0.88733	-1.2389	-0.73413	1.5052	-1.1724	-1.2517
HSA04610_COMPLEMENT_AND_COAGULATION_CASCADES	0.68872	1.1265	-0.87838	0.75708	-1.0015	0.8406	-1.4013	-1.7872	-1.84	-1.8716	-1.7333	-1.845	1.4206	1.4335	2.1778	2.5802	-1.5561	-2.0764	-1.6583	2.045	1.8489	2.766	2.6	2.4102	1.3427	-1.448	-2.7686	-1.4822	2.379	2.2879	2.2644	2.2849	1.7259	1.155	-0.43392	1.2811	-1.3007	-1.5858	-1.3693	-0.83783	-0.58937	-0.67785	0.67361
HSA04612_ANTIGEN_PROCESSING_AND_PRESENTATION	-1.0815	0.82437	1.0265	0.75413	1.338	0.77601	-0.57286	-0.91142	-0.95428	-0.79302	-0.53566	-0.5064	0.2447	0.34978	-0.016802	1.6717	-0.29694	0.9352	-0.80445	1.4515	1.122	0.18175	0.96757	-0.045436	0.25348	0.99007	0.58567	0.49961	0.17442	-0.17411	2.3575	-0.030977	1.7837	2.0298	1.0839	1.004	-1.2309	0.74407	1.0045	0.99313	1.489	1.4572	1.5076
HSA04620_TOLL_LIKE_RECEPTOR_SIGNALING_PATHWAY	0.97412	-0.75941	0.86298	0.94253	1.4052	0.60369	1.3423	-0.3824	-0.33254	1.1028	-0.1742	1.0951	-1.8468	-1.2918	-0.73361	-0.83258	-1.1528	1.5726	-0.76796	-0.80287	-1.4414	-1.1813	-0.75389	0.94425	1.4555	0.78245	0.43823	1.1469	1.1953	-1.3773	-1.3266	-0.86073	-0.72158	-1.0499	0.79556	0.58407	-0.83892	0.91932	0.77219	0.82439	-0.39315	-0.73872	0.84416
HSA04630_JAK_STAT_SIGNALING_PATHWAY	0.72388	0.75177	0.74448	-0.73453	-0.72265	0.86432	-0.27561	0.93517	-0.25819	0.95026	-0.33944	0.98344	1.5666	1.4598	-1.1346	-1.1008	1.1202	-1.939	-1.5711	-0.79337	1.5282	-0.64388	-1.0741	-1.8329	1.5525	-1.2676	1.3598	1.2747	1.7828	-1.1938	1.514	-1.0161	-0.43988	-1.0205	-0.86033	-1.2991	1.0765	-0.91644	-0.72316	-0.98382	-0.36732	-0.66776	1.5441
HSA04640_HEMATOPOIETIC_CELL_LINEAGE	0.80361	0.74822	1.068	-0.6715	1.1712	0.78656	-0.18986	-0.47778	-0.31663	-0.97788	-0.93801	-0.9495	0.2447	0.34978	-0.016802	-0.11478	-0.29694	-0.14886	0.1221	0.33664	0.31455	0.18175	-0.013608	-0.045436	0.25348	-0.26613	-0.46029	-0.25188	0.17442	-0.17411	-0.28904	-0.030977	-0.44419	0.80494	0.097894	-0.18132	-0.79152	-1.0775	0.10799	0.14255	0.51711	0.14922	-0.01186
HSA04650_NATURAL_KILLER_CELL_MEDIATED_CYTOTOXICITY	0.48825	0.76603	-0.69507	-0.81027	-0.80062	0.69833	-0.74975	-0.5312	-0.27731	-0.73551	-0.48612	0.83876	1.2376	1.0899	-0.838	-1.003	1.577	-0.93105	-0.62432	-0.5278	-0.70242	1.0386	0.93757	-1.25	1.5033	1.3142	0.90482	0.75731	1.596	0.96772	0.83688	-0.86173	-0.63506	-0.72138	-0.98167	-1.1306	-0.39504	0.74644	1.0195	0.81563	1.3468	-1.0587	-1.0907
HSA04660_T_CELL_RECEPTOR_SIGNALING_PATHWAY	0.84489	-0.6521	-0.99972	0.79635	-0.47837	0.78825	-0.50871	-0.67721	-0.4254	-0.67593	-0.40913	-0.29408	-1.0712	-1.136	0.97152	0.48228	0.80491	-0.80013	-1.2026	1.2248	-1.3299	1.9691	1.0107	0.85478	-1.0877	1.5019	0.9554	0.71472	1.7222	1.4945	1.4214	0.78541	-0.7302	-0.61561	-1.0892	-0.91342	-0.77876	-0.49399	0.86014	0.8159	-0.013917	-0.59699	1.1473
HSA04662_B_CELL_RECEPTOR_SIGNALING_PATHWAY	0.7447	1.0435	-0.88829	1.0139	-0.66624	0.85621	-0.44382	-0.71933	-0.7885	-0.73276	-0.78612	0.87002	-0.68471	-1.0757	0.80075	-0.83676	0.53799	1.4134	-0.5639	1.0946	-1.1716	1.3633	0.96028	0.73455	1.0972	1.2575	1.093	0.99733	2.1561	1.0294	0.81958	1.0008	-0.36348	-0.65502	-1.1154	-1.2474	-0.69887	-0.71392	0.84565	0.76723	-0.18498	-0.77489	1.2354
HSA04664_FC_EPSILON_RI_SIGNALING_PATHWAY	0.55209	0.80766	-0.68644	-0.81339	-0.6075	0.81189	-0.68274	-0.38553	-0.081057	-0.61083	-0.42147	0.8607	-0.85049	1.3948	-1.1089	-1.0781	1.3684	0.82934	-0.74514	-0.96648	-1.1964	-0.94704	1.2128	-1.1537	-1.2337	0.92698	0.62394	0.71674	1.3046	-1.7154	0.58681	-1.0794	-0.73812	-0.7137	0.8763	0.37691	-0.59589	0.73052	0.91828	0.72441	-0.29649	-1.1949	-0.83455
HSA04670_LEUKOCYTE_TRANSENDOTHELIAL_MIGRATION	0.78918	1.1717	0.77064	1.1091	-0.65217	-1.0004	-0.82946	-0.61459	-0.94338	-0.39592	-1.22	-0.50161	-1.0748	1.7487	-0.99913	1.989	0.6547	-1.4401	-1.8305	1.5863	-0.92732	-1.2522	-1.5146	-1.2078	1.2997	0.90715	0.87186	0.45648	-0.94499	-1.4621	0.73209	0.75232	-0.95767	-0.75004	-0.75017	0.64491	-0.38731	-0.43191	-0.77235	0.89686	0.033981	-1.0114	-1.0418
HSA04720_LONG_TERM_POTENTIATION	-1.0522	0.79947	-1.0003	0.91751	-1.124	0.83595	-0.71439	0.79169	-0.35301	0.7462	-0.24305	1.0242	1.4264	1.1425	-1.3839	-0.87677	-1.0962	0.67906	0.8928	-0.98382	-1.2412	-0.92271	1.0169	-1.0995	1.0128	-1.4181	0.67395	0.78074	-1.0244	0.59777	0.56031	-0.70376	-1.1804	-1.053	-0.9013	-0.98484	-0.46255	-0.69194	-1.2528	-0.56751	1.4178	-0.85168	-1.1936
HSA04730_LONG_TERM_DEPRESSION	-1.2396	-0.76203	-1.0229	-0.94163	-0.74945	0.5266	-1.0171	-0.48824	-0.59877	-0.67584	-0.6784	-0.37228	-0.77005	1.0238	-1.7963	1.0082	0.57039	-1.5752	-1.1168	-1.1503	-0.88256	-1.2387	0.9276	1.1852	-1.239	-1.0586	0.55429	0.70045	1.0528	1.0015	1.0176	0.84846	-1.008	-0.72761	-0.80213	-0.94489	0.95436	-0.40333	-0.75075	-0.72147	-0.4477	-1.1338	-1.1603
HSA04810_REGULATION_OF_ACTIN_CYTOSKELETON	0.98198	1.0203	-0.64771	0.98188	1.2244	0.81071	-0.63309	-0.63392	-0.61468	-0.35202	-0.67882	-0.35174	-0.60952	-0.90248	-0.82333	-1.2777	0.85098	-1.0474	-0.86547	-0.93886	-0.97755	0.96087	1.4124	-0.98502	1.2284	0.64422	0.83991	-1.3453	-0.59807	0.86686	0.60718	-0.87744	-0.97602	-0.7648	-0.81824	0.49214	1.2192	-0.87916	0.94588	0.94358	-0.12128	-1.2816	-1.0371
HSA04910_INSULIN_SIGNALING_PATHWAY	0.6057	0.87452	-0.68782	0.92518	-0.52304	0.60934	-0.70063	-0.77824	-1.0438	-1.0921	-1.033	-1.0143	-1.4986	-0.81623	1.1146	-1.463	0.76458	1.0349	1.1257	-1.1046	-1.2404	-1.1961	1.0339	-0.89091	-1.2768	0.70044	0.6288	0.59417	-1.2803	-1.4604	0.37797	-1.1954	-1.095	-0.72309	-1.2878	-1.1705	-0.40184	-0.76554	-1.1354	-0.60335	-0.97285	-0.60254	-1.0778
HSA04912_GNRH_SIGNALING_PATHWAY	-0.87794	-0.60947	-0.75171	-0.98022	-0.85732	0.90653	-0.70264	1.0099	1.0524	0.80379	-0.22953	-0.37079	-1.1778	1.2411	-1.3595	-1.1971	0.81957	-1.1685	-1.2126	-1.4181	-1.3516	-0.98938	0.8269	-1.1848	-1.4596	0.96449	0.49558	-1.1924	-1.6875	-1.2706	0.49037	-0.71924	-0.93742	-0.9249	-0.49669	-1.2855	-0.39616	-0.58668	-0.90939	-0.62857	-0.37735	-1.0498	-0.73295
HSA04916_MELANOGENESIS	-1.0144	-1.1398	-0.60034	0.83401	-0.7411	0.70407	-0.88609	-0.62472	-0.83775	-0.68536	-0.82583	-0.63549	1.5867	-0.64883	-1.025	0.70061	1.2205	1.1483	-0.86584	-1.229	1.6703	-0.7511	1.3595	-1.5542	1.5789	-2.2083	-1.8404	-1.5014	-0.76337	-1.1078	-1.1321	-1.2083	-1.0741	-1.0525	-1.1687	-1.523	-0.92812	-1.5725	-1.808	-1.2036	-0.087741	-1.4701	-1.2786
HSA04920_ADIPOCYTOKINE_SIGNALING_PATHWAY	0.84617	-0.99251	0.83672	-0.64193	0.85633	0.74536	-0.97004	-1.2175	-1.1846	-0.80504	-0.95631	-0.95635	-1.699	1.1936	0.83769	1.1435	-1.3086	-1.245	-0.5816	-0.91665	-1.4646	-0.67179	-0.99624	-1.3097	-0.74344	0.75124	1.3518	0.99318	1.3582	1.4283	0.75172	0.90751	-0.39406	-0.52084	-1.013	0.60968	-1.1265	-1.0922	-1.0794	0.98985	-0.52596	-0.4918	1.5228
IGF1MTORPATHWAY	-1.4358	-1.1891	-0.86442	0.51501	0.76302	0.28918	-0.66358	1.3262	1.422	1.1768	1.4529	1.0659	0.2447	0.34978	-0.016802	-0.11478	-0.29694	-0.14886	0.1221	0.33664	0.31455	0.18175	-0.013608	-0.045436	0.25348	-0.26613	-0.46029	-0.25188	0.17442	-0.17411	-0.28904	-0.030977	-0.46253	-0.50515	0.86093	1.0907	-0.59431	0.92926	-0.67784	-1.0572	-0.18161	-0.38588	1.5389
IGF1PATHWAY	0.58004	-0.81496	-0.48294	-1.1055	-0.96907	0.58604	1.5504	-0.9835	-0.70861	-0.67576	-0.84892	-1.1261	-0.85709	-1.1039	-0.016802	1.6041	1.8533	-0.884	-1.4668	-0.85236	-0.48361	-0.8923	1.0055	1.0883	-0.80487	0.99502	1.202	0.87413	0.17442	0.67839	-0.94391	0.72736	-0.25451	-0.81052	-1.2628	0.5835	-0.76275	0.66941	-1.1777	-0.83101	-0.54745	-0.81634	0.79218
IL2PATHWAY	1.1178	0.48649	-0.51379	-0.93236	-0.55731	0.70373	1.5894	-0.99565	-0.72487	-0.76422	-0.72432	-0.65223	-0.91211	0.34978	-0.016802	-0.11478	1.4022	1.1027	-1.2831	-0.54945	1.1698	1.9765	1.456	-0.045436	0.25348	1.2478	1.2046	0.90437	0.17442	-0.17411	-0.28904	-0.030977	1.4514	-0.44032	-1.0226	0.41725	0.91628	0.97393	1.0414	1.073	0.51711	0.14922	-0.01186
IL2RBPATHWAY	0.64744	0.88719	-0.43127	0.71622	-0.95431	0.68415	1.4805	-0.42832	-0.46106	-0.65055	-0.76966	-0.52727	1.3614	-0.43632	-1.1008	-1.2461	1.3261	-1.4061	-1.0521	-0.73637	1.6075	1.4538	-0.013608	-1.1485	-0.96911	0.71733	-1.4422	0.96166	2.0484	1.4359	0.92559	-0.81138	-0.13712	-0.95313	-1.1566	-1.242	-0.71647	-0.88733	-0.80492	-0.86119	-1.0417	-0.73428	-0.81659
IL6PATHWAY	0.74982	0.96571	-0.57942	-0.96607	-0.98227	1.1052	-0.33118	-1.0419	-0.98539	-0.5025	-0.98259	-0.98637	-0.81125	-0.59761	-0.016802	1.7876	1.815	-1.8477	-0.96604	1.6782	1.581	1.8632	1.8415	1.4445	-0.66079	1.5646	1.3695	0.91236	0.17442	1.3333	1.4116	1.8267	1.3511	-0.61271	-0.95522	-0.75314	1.0436	0.92864	-0.58906	1.1091	-1.1892	-0.68146	0.88593
INSULINPATHWAY	0.7373	-0.74159	-0.47248	-1.1046	-0.98732	0.66186	1.8405	-0.85867	-0.48733	-0.48355	-0.70031	-0.94043	-0.82103	-1.2019	-0.016802	0.94354	1.7627	-0.93533	-1.4122	-0.84562	-0.52973	-0.87083	1.2397	0.94866	1.2567	0.90806	1.36	0.92343	0.17442	0.68788	-0.94956	0.6603	-0.26323	-0.98478	-1.2752	-1.0916	-0.87244	0.66255	-1.0318	0.74971	-0.67332	0.82309	0.72888
INTEGRIN_MEDIATED_CELL_ADHESION_KEGG	0.45537	-0.84637	-0.58226	0.96014	-0.66974	-0.8523	-0.3839	-0.56091	-0.17954	-0.50242	-0.71005	-0.51192	-0.7753	1.3357	-1.2365	-1.0947	1.096	-0.94935	-1.296	-1.0252	-1.017	-0.73774	-0.83383	-0.96104	1.4136	0.50893	-1.3986	-1.3986	-0.99823	-1.3718	-1.3626	-1.5122	-0.80629	-0.96397	-0.70649	-0.91082	-0.55203	-0.71533	-0.90579	-0.64989	-0.21004	-1.2309	-1.2434
INTEGRINPATHWAY	0.54396	-0.64644	0.91025	-0.75408	-0.72634	0.52432	-0.40634	-0.39726	-0.40931	-0.26356	-0.58889	-0.53329	-0.8143	-0.74792	-0.70309	1.7255	1.6601	-0.9004	-1.3524	-1.1543	-0.52526	0.70518	1.7705	1.6573	-0.72209	0.84362	0.83438	0.4485	0.96107	1.5802	1.039	1.2434	-0.48188	-0.76147	-1.0026	0.47222	1.0196	0.70608	1.2023	0.85978	-0.31152	-1.0824	-1.6046
INTRINSICPATHWAY	0.55675	0.70102	-0.90215	0.75843	-0.63644	0.4984	-1.0952	-1.363	-1.3188	-1.4745	-1.1587	-1.4659	0.2447	0.34978	-0.016802	-0.11478	-0.29694	-0.14886	0.1221	0.33664	0.31455	0.18175	-0.013608	-0.045436	0.25348	-0.26613	-0.46029	-0.25188	0.17442	-0.17411	-0.28904	-0.030977	0.56665	0.33836	0.097894	-0.18132	0.26504	0.13088	0.10799	0.14255	0.51711	0.14922	-0.01186
KERATINOCYTEPATHWAY	1.1484	0.65602	0.67563	0.73678	-0.28546	0.83241	1.5751	-0.4863	-0.52647	-0.37339	-0.71148	-0.30613	1.4577	-0.72424	-1.3114	0.84608	0.97452	0.75426	0.88011	-1.126	-1.3592	1.076	1.4128	0.88679	1.274	1.0678	1.1912	0.84101	-0.90482	0.88676	0.42889	0.6056	-0.30915	-0.59838	-0.87169	0.53103	0.81664	1.0754	1.3555	0.88907	-0.18913	-0.89229	-0.81719
KREBS_TCA_CYCLE	0.87366	-0.75629	-0.60925	1.0011	0.83701	0.81856	-0.40041	1.2459	-0.49904	-0.57502	-0.22853	-0.60719	1.2704	1.9331	1.7784	-0.87283	1.025	-0.84397	1.2126	-1.37	1.0487	1.4615	1.1964	1.722	-1.2912	0.57708	1.4596	0.5881	1.5341	1.249	1.307	1.1108	1.443	1.3092	1.0686	1.3733	-1.2552	-0.69361	-0.97658	0.84279	-1.2344	1.7163	0.86639
LYSINE_DEGRADATION	0.88955	-1.4669	1.5706	-1.2868	1.8476	-1.2356	-0.31086	-1.1044	-0.78681	-1.1415	-0.57076	-1.1942	1.6305	0.34978	-0.016802	-0.90663	-0.84853	1.0817	0.98909	-1.1471	1.1684	0.18175	-1.4938	-0.045436	0.84864	1.2769	0.62541	-1.3486	0.17442	-0.17411	1.3455	1.4504	-0.48449	-0.36586	1.034	1.2939	-0.44421	1.0029	-0.71411	-1.412	-1.0567	1.2956	1.1196
MAPKPATHWAY	1.3755	0.43938	0.88987	-0.83842	1.1557	0.74105	1.7765	-0.87943	-0.30189	-0.29544	-0.4826	-0.39092	-1.4998	-0.81959	-0.90331	0.81909	1.125	0.83291	-1.1215	-0.82375	-0.86317	-0.74776	1.2583	1.0361	-1.097	0.90839	0.50247	0.64284	-1.0402	0.81259	0.29429	-0.72247	-0.39576	-0.49022	-0.93659	-0.89031	0.99235	0.80896	1.0373	0.71025	-0.41204	-0.68599	-0.80201
MCALPAINPATHWAY	0.92581	-0.79951	1.1942	0.63373	-0.75751	-0.70379	-0.56958	0.90098	-0.75142	-0.54239	-1.1149	-0.41665	0.2447	0.34978	-0.016802	-0.11478	-0.29694	-0.14886	0.1221	0.33664	0.31455	0.18175	-0.013608	-0.045436	0.25348	-0.26613	-0.46029	-0.25188	0.17442	-0.17411	-0.28904	-0.030977	-0.44238	-0.71635	-1.219	-1.7899	-0.93231	-0.92128	0.85977	-0.85181	0.51711	0.14922	-0.01186
METPATHWAY	0.89302	-0.83016	1.0736	-1.0245	-0.70722	0.88813	-0.29657	-0.66033	-0.51745	-0.41453	-0.92466	-0.80994	-0.8368	-1.0004	-0.78789	2.1669	1.859	-1.111	-0.96176	-0.92317	1.3111	-0.72724	1.538	1.7376	1.235	1.4088	1.5526	0.9902	1.4286	1.8194	1.2926	1.5007	-0.81632	-0.85496	-0.9975	-1.2477	1.1252	1.1632	1.2758	-0.47151	-0.49213	-0.71643	-1.168
MITOCHONDRIAL_FATTY_ACID_BETAOXIDATION	1.1314	-1.5682	1.8709	-1.2703	2.0602	-1.5966	-0.36633	-0.99776	-0.43013	-1.0969	1.1126	-1.1614	0.2447	0.34978	-0.016802	-0.11478	-0.29694	-0.14886	0.1221	0.33664	0.31455	0.18175	-0.013608	-0.045436	0.25348	-0.26613	-0.46029	-0.25188	0.17442	-0.17411	-0.28904	-0.030977	1.2667	-0.56648	0.097894	-0.18132	-1.6303	-1.3145	0.10799	0.14255	-1.5889	0.84307	1.3126
MPRPATHWAY	-0.99558	0.92763	0.80799	1.145	-0.74333	0.67072	-0.43958	-0.32552	-0.68761	0.57703	-0.97478	-0.2389	-0.84951	-1.0945	-1.0538	1.3653	0.98543	0.77588	0.1221	1.2668	-1.1303	-0.63732	0.84694	-0.91274	-0.46336	0.52751	-0.46029	1.0248	-0.97851	1.3703	0.99958	1.3259	-0.11386	-0.81103	0.097894	-1.3752	0.94393	1.0915	0.10799	0.75104	1.321	1.2376	-1.4416
MRNA_PROCESSING_REACTOME	-1.6271	-0.85861	-0.91996	0.92248	-0.95179	0.79247	1.9898	1.3811	2.021	0.95577	1.7222	1.0291	1.1286	-1.374	-1.5728	1.2911	0.96196	1.1606	2.1823	-0.63838	1.2701	-0.63899	-1.0944	-0.73844	-1.8895	1.4416	1.1461	1.0465	-1.2131	1.1739	1.0984	0.76424	-0.50734	-0.22665	-0.64419	0.62479	-0.51702	1.0008	0.87592	-0.56132	-0.27789	1.3952	1.1094
MTORPATHWAY	0.8869	-1.3507	-0.86534	-0.61539	-0.62178	-1.0451	-0.63881	-0.30222	1.0064	-0.46903	1.4401	-0.39141	0.2447	0.34978	-0.016802	-0.11478	-0.29694	-0.14886	0.1221	0.33664	0.31455	0.18175	-0.013608	-0.045436	0.25348	-0.26613	-0.46029	-0.25188	0.17442	-0.17411	-0.28904	-0.030977	-0.29692	-0.65109	-1.2782	0.59351	1.0762	-0.66072	0.81492	-0.47558	0.51711	0.14922	-0.01186
N_GLYCAN_BIOSYNTHESIS	-1.2718	1.5265	-1.2343	1.4643	-1.2852	1.2323	-0.8736	1.7595	1.5576	1.6181	1.6876	1.5669	0.2447	0.34978	-0.016802	-0.11478	-0.29694	-0.14886	0.1221	0.33664	0.31455	0.18175	-0.013608	-0.045436	0.25348	-0.26613	-0.46029	-0.25188	0.17442	-0.17411	-0.28904	-0.030977	-0.6901	1.5271	1.5763	1.4449	-0.66936	1.6228	1.655	1.8612	0.51711	0.14922	-0.01186
NFATPATHWAY	-1.3296	-0.81614	-0.64651	-0.80842	-0.80518	0.57515	-1.0472	-1.12	-1.0812	-0.90343	-1.0539	-1.0943	1.3873	1.1149	1.2743	1.3532	1.4392	1.1749	-1.2155	-1.2481	-1.0851	1.2178	1.5162	1.3694	-1.0511	-1.9512	-1.695	-0.94415	1.7106	1.0129	0.94731	1.4876	-0.90635	-0.86417	-0.80241	-0.96761	-0.54868	-1.0519	-1.3281	-0.67564	-0.671	-1.1038	0.88881
NGFPATHWAY	0.76635	-0.4683	-0.76244	-0.94247	-0.88373	0.63923	1.7145	-0.77967	-0.49055	-0.13486	-0.65824	-0.5874	0.2447	0.34978	-0.016802	-0.11478	-0.29694	-0.14886	0.1221	0.33664	0.31455	0.18175	-0.013608	-0.045436	0.25348	-0.26613	-0.46029	-0.25188	0.17442	-0.17411	-0.28904	-0.030977	0.56665	0.33836	0.097894	-0.18132	0.26504	0.13088	0.10799	0.14255	-0.2378	-0.85011	-0.90777
NTHIPATHWAY	1.375	1.0987	0.99213	1.3885	1.0046	1.0065	2.0525	1.5322	0.8592	1.0578	0.8545	1.1345	0.2447	0.34978	-0.016802	-0.11478	-0.29694	-0.14886	0.1221	0.33664	0.31455	0.18175	-0.013608	-0.045436	0.25348	-0.26613	-0.46029	-0.25188	0.17442	-0.17411	-0.28904	-0.030977	0.015067	-0.3633	-0.96537	0.77246	-0.82346	-0.73186	-0.59174	0.80475	0.51711	0.14922	-0.01186
NUCLEAR_RECEPTORS	-1.0865	-0.96989	-0.95502	-1.0948	-0.50818	-1.1012	1.4255	1.3835	1.7982	-0.38207	1.1644	0.91885	-0.97825	-1.4452	1.206	-1.2981	0.39891	0.63582	-1.5483	-0.39026	-1.4551	-1.6183	-1.7583	-1.7647	-1.0589	-1.3535	-1.9211	-1.9351	-1.6258	-1.604	-2.3654	-1.4252	-1.0681	-0.88353	-1.4592	-1.3517	-0.85325	-1.5497	-1.6607	-0.96365	-0.73615	-1.481	-1.4822
ONE_CARBON_POOL_BY_FOLATE	-0.71264	-1.0802	-0.60512	-1.0181	-0.4408	-1.1952	-0.45853	1.6094	1.927	1.5189	1.7739	1.3357	1.8177	0.34978	-0.016802	-0.11478	-0.29694	-1.04	0.1221	0.33664	-1.0735	0.18175	-0.013608	-0.045436	0.25348	0.97824	-0.46029	-0.25188	0.17442	-0.17411	-0.28904	-0.030977	-0.70574	1.004	-1.1756	-0.18132	-0.72886	-0.59785	0.10799	0.14255	0.51711	0.14922	-0.01186
OXIDATIVE_PHOSPHORYLATION	-0.88498	0.56493	0.78193	1.6862	-0.40187	1.0182	-0.50437	1.7663	1.3395	1.894	1.7015	1.8642	-0.92103	-1.8949	1.4352	-1.4597	1.1782	2.0809	1.8943	-0.72786	-0.51071	-1.3715	-1.2028	1.1628	-0.85042	1.2655	0.61265	2.0255	-1.837	1.0187	1.3078	2.0768	-0.18032	1.4545	1.532	1.3202	-1.212	1.2608	1.1144	1.6153	-1.8629	2.2101	1.9679
P38MAPKPATHWAY	1.0778	0.68718	0.89923	-0.88552	-0.58207	0.63222	-0.12095	-0.6719	-0.029134	0.97087	-0.11115	-0.30745	0.2447	0.34978	-0.016802	-0.11478	-0.29694	-0.14886	0.1221	0.33664	0.31455	0.18175	-0.013608	-0.045436	0.25348	-0.26613	-0.46029	-0.25188	0.17442	-0.17411	-0.28904	-0.030977	-0.59677	-0.86494	-1.1416	0.73781	1.0409	1.0058	0.85506	1.1091	-0.95165	-0.92819	0.74088
P53HYPOXIAPATHWAY	-0.87731	0.79896	-0.68718	-0.65398	-0.56653	-0.80697	-0.49664	-0.84424	-0.86295	-0.70647	-0.94766	-0.84104	0.2447	0.34978	-0.016802	-0.11478	-0.29694	-0.14886	0.1221	0.33664	0.31455	0.18175	-0.013608	-0.045436	0.25348	-0.26613	-0.46029	-0.25188	0.17442	-0.17411	-0.28904	-0.030977	-0.2091	-0.71464	0.097894	1.1893	-0.54821	0.99187	0.10799	1.1427	0.51711	0.14922	-0.01186
PDGFPATHWAY	0.5183	0.98014	-0.78255	-0.81836	-0.74799	1.0865	-0.41301	-0.91421	-0.73917	-0.59389	-0.79922	-0.70114	-0.82359	-1.1781	-0.92268	1.5339	1.446	-1.0931	-1.3414	-0.47333	1.1705	-0.80894	1.4244	1.0983	-0.69008	1.0833	1.3001	0.83654	1.0719	1.021	1.1055	1.1247	1.3856	-0.99681	-0.84133	-0.75082	1.0035	0.81872	-0.62745	1.0102	-0.29687	-0.79775	0.89764
PENTOSE_PHOSPHATE_PATHWAY	0.8501	-0.90336	1.0244	-0.99412	1.0974	-0.88726	-0.73101	-1.0384	-0.77429	-1.1245	-0.85959	-1.0098	0.2447	0.34978	-0.016802	-0.11478	-0.29694	-0.14886	0.1221	0.33664	0.31455	0.18175	-0.013608	-0.045436	0.25348	-0.26613	-0.46029	-0.25188	0.17442	-0.17411	-0.28904	-0.030977	1.3824	1.395	0.097894	1.1482	1.8658	1.1259	0.10799	1.3977	0.51711	0.14922	-0.01186
PEPTIDE_GPCRS	-0.22467	-0.027419	0.068349	-0.0024137	0.2432	-0.14647	0.56089	0.27777	0.40163	0.23494	0.41538	0.25031	0.2447	0.34978	-0.016802	-0.11478	-0.29694	-0.14886	0.1221	0.33664	0.31455	0.18175	-0.013608	-0.045436	0.25348	-0.26613	-0.46029	-0.25188	0.17442	-0.17411	-0.28904	-0.030977	0.56665	0.33836	0.097894	-0.18132	0.26504	0.13088	0.10799	0.14255	1.235	-1.1996	-0.60397
PHOSPHATIDYLINOSITOL_SIGNALING_SYSTEM	0.90581	0.70567	-0.77107	-0.88198	0.98264	0.46649	-0.11788	-0.8385	-0.53452	-0.45142	-0.42676	-0.66864	2.1053	-0.80887	-1.7453	-1.1619	0.85131	1.0125	0.1221	1.0328	-0.73947	-1.4519	-1.5338	-1.3769	0.25348	-0.85902	-0.46029	1.041	-0.53515	0.65996	-1.4622	-1.602	-0.43717	-0.4138	-0.50637	-0.767	-0.86797	-0.67655	-0.6017	0.92685	1.2349	1.2255	-1.3228
PPARAPATHWAY	1.3578	-1.4103	0.86454	-1.0939	1.4535	-1.6309	1.9781	-1.0603	-0.9281	-1.1459	-0.87957	-1.1459	1.3505	-2.0318	-0.90191	-1.1749	1.0413	1.215	-1.8435	-0.5827	-0.83681	-0.83124	-0.95178	1.4317	1.157	-1.1281	-1.282	0.2976	-1.0207	0.87071	0.66546	0.94561	-0.59216	-0.70654	0.8249	-1.5059	-1.0214	-0.91064	-1.5782	-1.1757	1.1122	1.3136	0.81291
PROPANOATE_METABOLISM	1.0669	-1.3157	1.5198	-0.83151	1.3473	-1.7273	-0.22903	-1.1829	-0.76634	-1.4951	-0.68016	-1.3839	1.3923	1.7351	1.9437	-1.4091	-1.2483	1.3288	-0.75222	-1.2454	1.5784	-1.5213	-1.6453	1.3075	-1.5284	0.86728	0.62518	-1.0558	-1.512	0.98863	0.70534	1.3149	-0.61682	0.97622	1.3613	1.0005	-0.87951	-1.0265	-1.1224	-1.3849	-1.4636	1.1339	0.82234
PROSTAGLANDIN_AND_LEUKOTRIENE_METABOLISM	1.0429	1.0178	1.2744	0.74512	1.5773	0.58587	1.6068	0.97551	-0.66419	-0.55107	-0.19268	-0.375	0.2447	0.34978	-0.016802	-0.11478	-0.29694	-0.14886	0.1221	0.33664	0.31455	0.18175	-0.013608	-0.045436	0.25348	-0.26613	-0.46029	-0.25188	0.17442	-0.17411	-0.28904	-0.030977	1.3266	1.6612	1.6761	-0.97329	1.0454	1.2952	-0.82624	-0.48266	0.51711	0.14922	-0.01186
PROSTAGLANDIN_SYNTHESIS_REGULATION	0.62771	-1.0497	0.75154	-1.0402	1.0552	-1.3785	-0.27899	-0.95531	-0.85634	-0.98923	-1.0082	-1.2679	0.2447	0.34978	-0.016802	-0.11478	-0.29694	-0.14886	0.1221	0.33664	0.31455	0.18175	-0.013608	-0.045436	0.25348	-0.26613	-0.46029	-0.25188	0.17442	-0.17411	-0.28904	-0.030977	-0.8084	-0.16012	0.097894	-1.3421	-0.98594	-1.2215	0.10799	-0.88614	1.4954	0.95816	-0.96125
PROTEASOME	-1.3203	1.7863	0.56861	1.8704	1.2401	1.5856	0.022385	1.8425	2.2144	1.5792	2.0945	1.8821	-1.7759	-1.4882	-0.81284	0.72163	1.5403	0.58485	-0.93882	-1.1778	1.4115	1.3085	1.0358	1.7437	-0.70569	1.5118	0.56987	1.919	0.17442	1.9015	2.2594	2.1149	2.7212	2.2191	1.7761	1.4476	1.9498	1.9445	1.7722	1.9286	-1.534	1.6623	1.5315
PROTEASOMEPATHWAY	-1.4632	1.9446	-0.96236	2.0097	-0.63906	1.4479	-0.55899	1.9529	2.2442	1.7	2.0516	1.9652	0.2447	-1.5948	-0.016802	-0.11478	1.0755	-1.409	1.2351	-1.0894	1.6303	1.3352	-0.013608	-0.045436	-1.2563	1.5195	1.1438	1.9686	0.17442	-0.17411	-0.28904	-0.030977	2.7094	2.3435	1.8435	1.5372	1.8298	2.0582	1.8969	2.027	-1.734	1.8577	1.7225
PURINE_METABOLISM	-1.4776	-0.65691	-1.1643	0.77747	-1.2432	-0.91596	-0.84058	1.7987	1.9174	1.2381	1.4492	1.2396	0.2447	0.34978	-0.016802	-0.11478	-0.29694	-0.14886	0.1221	0.33664	-1.2645	-1.2266	-1.8868	-1.1521	-0.68006	0.93475	0.45505	0.66083	-1.6243	-1.1568	-1.329	-1.2901	-0.50554	1.2609	0.91913	0.66263	1.0007	0.72375	0.99285	-0.87021	-1.0787	1.2407	1.4645
PYK2PATHWAY	0.32541	0.49519	0.60762	-0.89571	-0.53139	0.81552	-0.86524	-0.73207	-0.20805	0.79019	-0.25011	-0.26307	-0.92323	-0.37313	-1.2268	0.64662	1.2206	-1.2943	-1.3906	-1.7157	-0.77067	1.0751	1.5142	0.59362	-0.93384	0.97734	-1.4374	-1.3896	1.0169	1.402	0.54362	0.63233	-0.83687	-0.50907	-0.83444	-1.1818	1.5677	0.9115	0.69522	0.78696	1.6211	-0.56794	-1.2102
PYRIMIDINE_METABOLISM	-1.6259	-0.66806	-1.3458	0.62278	-1.3384	-1.1848	-0.4454	1.3148	1.6371	-0.58337	1.202	-0.52504	1.3583	-1.0775	-0.68543	0.92371	-1.2804	1.0768	1.7129	-0.60888	-0.78994	1.6628	1.4003	-0.81196	-0.91302	0.82773	0.52459	0.99552	1.1164	1.3089	1.3454	-0.77717	1.1853	0.934	0.76791	0.66975	-0.88743	-0.66362	1.0089	-1.0861	-0.10942	1.3821	1.1625
PYRUVATE_METABOLISM	0.4614	0.79178	-0.64918	0.48535	-0.45002	0.63307	-0.33595	-0.97	-0.99575	-1.0708	-1.0519	-1.0559	1.4363	-1.2011	1.5477	-1.3151	1.25	1.6365	-0.96506	-1.4964	-0.61688	-1.0717	-1.1409	1.5038	-0.80968	1.1932	1.284	-1.4481	-1.1288	1.3611	1.064	1.5762	-0.6093	1.2935	1.3823	1.3329	-0.51767	-0.8176	-0.89103	-1.1225	-1.0618	0.79524	-0.99012
RACCYCDPATHWAY	-1.1152	-0.75426	-0.56822	0.69397	-0.63916	0.95643	-0.14085	-0.24095	0.97127	0.90845	-0.28394	-0.23321	0.2447	0.34978	-0.016802	-0.11478	-0.29694	-0.14886	0.1221	0.33664	0.31455	0.18175	-0.013608	-0.045436	0.25348	-0.26613	-0.46029	-0.25188	0.17442	-0.17411	-0.28904	-0.030977	-0.90113	-0.79286	-0.70742	0.39251	-0.93734	-0.74259	-0.4474	-0.66661	1.8306	-0.45776	-1.0186
RARRXRPATHWAY	-0.22467	-0.027419	0.068349	-0.0024137	0.2432	-0.14647	0.56089	0.27777	0.40163	0.23494	0.41538	0.25031	0.2447	0.34978	-0.016802	-0.11478	-0.29694	-0.14886	0.1221	0.33664	0.31455	0.18175	-0.013608	-0.045436	0.25348	-0.26613	-0.46029	-0.25188	0.17442	-0.17411	-0.28904	-0.030977	-0.43586	1.2893	0.6529	0.50851	-0.96173	0.94702	0.60746	0.68813	0.51711	0.14922	-0.01186
RASPATHWAY	0.26267	0.92805	-0.41796	1.0473	-0.85538	1.1856	-0.20765	1.3113	-0.1547	1.2717	-0.27	1.1331	0.2447	0.34978	-0.016802	-0.11478	-0.29694	-0.14886	0.1221	0.33664	0.31455	0.18175	-0.013608	-0.045436	0.25348	-0.26613	-0.46029	-0.25188	0.17442	-0.17411	-0.28904	-0.030977	-0.90043	-0.64529	-0.52937	-0.86884	-0.87635	-0.83114	-0.73285	-0.52442	-0.24821	-0.78997	-0.89963
RHOPATHWAY	1.1806	0.99998	0.69922	1.2962	-0.41934	0.54805	-0.42169	-0.75579	-0.46776	-0.60499	-0.64565	-0.28715	0.2447	0.34978	-0.016802	-0.11478	-0.29694	-0.14886	0.1221	0.33664	0.31455	0.18175	-0.013608	-0.045436	0.25348	-0.26613	-0.46029	-0.25188	0.17442	-0.17411	-0.28904	-0.030977	-0.48018	-0.31656	-0.73303	-0.99707	-0.56609	-0.803	0.74367	-0.97966	-0.45907	-0.8811	-1.2513
RIBOSOMAL_PROTEINS	0.47583	2.1379	1.7924	1.7025	1.8334	1.4829	1.9821	2.0749	1.0097	2.1362	1.2621	2.3069	-0.95502	1.6257	2.4894	-1.3944	0.63233	0.55361	2.4388	1.9704	-1.3213	-1.1587	-1.672	-1.9254	3.1643	-2.7275	-2.975	-2.5308	-2.1579	-2.2098	-2.891	-2.5322	-0.61331	-0.99459	-1.2161	-1.1422	-0.90782	0.73219	-1.7381	-1.2912	3.0126	-1.3757	0.6123
RNA_TRANSCRIPTION_REACTOME	-1.0117	-1.0245	-0.75198	-0.69611	-0.6443	-1.1552	1.41	1.4622	1.7357	1.283	1.4216	1.107	0.82762	-1.0741	-1.4005	0.94055	0.39152	1.3541	1.1935	-0.82485	-0.62509	1.3873	-0.94401	0.64712	-1.7357	1.2085	0.68874	1.7688	1.7443	1.3097	1.5729	1.5011	1.6596	1.4786	1.4811	1.175	-0.80083	1.4106	1.4589	0.97145	-0.72729	1.6359	1.6174
SA_B_CELL_RECEPTOR_COMPLEXES	0.9227	0.69131	0.8459	-0.74245	-0.67906	0.79635	1.6882	-0.68422	-0.38214	0.82532	-0.5972	0.77252	0.2447	0.34978	-0.016802	-0.11478	-0.29694	-0.14886	0.1221	0.33664	0.31455	0.18175	-0.013608	-0.045436	0.25348	-0.26613	-0.46029	-0.25188	0.17442	-0.17411	-0.28904	-0.030977	0.56665	0.33836	0.097894	-0.18132	0.26504	0.13088	0.10799	0.14255	-0.43749	-0.61586	0.95618
SIG_BCR_SIGNALING_PATHWAY	0.88745	0.75388	1.076	-0.7582	-0.54148	0.67857	-0.22014	-0.70895	-0.28482	-0.86396	-0.68889	-0.55605	1.1973	0.34978	-0.016802	0.90795	1.253	-1.332	1.1276	-1.1254	-0.68998	-0.76338	1.7262	-0.045436	-0.88321	0.60141	1.0526	1.5451	0.17442	0.99598	0.54129	1.3009	-0.48068	-0.99885	-0.68153	-0.8623	-0.74794	-0.75086	-0.97021	-0.68254	-1.119	-0.83623	-0.71956
SIG_CD40PATHWAYMAP	1.1691	-1.2834	0.95972	-0.90641	1.1921	-1.3918	-0.24205	-0.79942	-0.10671	-1.2287	-0.46026	-0.74247	0.2447	0.34978	-0.016802	-0.11478	-0.29694	-0.14886	0.1221	0.33664	0.31455	0.18175	-0.013608	-0.045436	0.25348	-0.26613	-0.46029	-0.25188	0.17442	-0.17411	-0.28904	-0.030977	-0.53491	-0.60188	-0.57268	-0.98696	-0.78398	1.0537	0.79757	0.94322	1.2127	-0.45683	0.70149
SIG_IL4RECEPTOR_IN_B_LYPHOCYTES	0.63867	0.83653	0.81616	0.83477	-0.55944	1.038	-0.43556	-0.46073	-0.71719	-0.62877	-0.8742	-0.65363	1.1526	0.34978	-0.016802	1.4829	1.4301	0.87294	1.0827	-1.4559	0.96041	1.2483	1.8842	-0.045436	0.25348	-1.1313	0.99209	1.5896	0.17442	1.4003	1.4041	1.35	-0.38253	-0.93053	-0.84869	-0.18132	0.26504	0.13088	0.10799	0.14255	-0.88621	-0.90848	-1.0846
SIG_INSULIN_RECEPTOR_PATHWAY_IN_CARDIAC_MYOCYTES	0.43866	0.63703	0.78147	0.84084	-0.32788	0.77238	-0.14868	-0.54749	-0.54685	-0.28033	-0.56018	-0.29573	-0.75036	-0.68722	-0.76134	1.357	1.3317	1.0854	-0.63152	-0.66865	1.0906	1.2601	1.1365	-1.4578	-1.451	-0.95962	0.83359	1.3902	1.7875	1.48	1.2122	1.4487	-0.79296	-1.092	-1.3001	-0.86076	1.1678	-1.0685	-1.2892	-0.53681	-0.66917	-0.57248	-1.088
SIG_PIP3_SIGNALING_IN_B_LYMPHOCYTES	0.66059	0.8931	0.87922	-0.8032	1.0865	-0.92221	-0.24628	-0.42891	0.77751	-0.86538	-0.51366	-0.4037	0.2447	0.34978	-0.016802	-0.11478	-0.29694	-0.14886	0.1221	0.33664	0.31455	0.18175	-0.013608	-0.045436	0.25348	-0.26613	-0.46029	-0.25188	0.17442	-0.17411	-0.28904	-0.030977	-0.65421	-0.55095	0.097894	-0.96944	1.0686	-0.70469	0.10799	-0.76315	-0.73818	0.8872	-0.96135
SIG_PIP3_SIGNALING_IN_CARDIAC_MYOCTES	0.73557	0.55902	0.83718	-0.74624	-0.56624	0.78251	-0.34759	-0.54943	1.0904	-0.49207	0.999	-0.45031	-1.0127	-0.89649	-1.1551	1.4968	0.84337	-0.14886	-0.5816	-1.015	1.1816	1.4379	1.0572	-1.0434	-1.3209	-1.0345	0.97594	0.77712	1.9632	1.4577	0.8451	1.5492	-0.40128	-0.83807	-0.85772	-0.85527	1.0512	-1.1277	0.77044	-0.66104	-0.25264	0.74556	-0.97147
SIG_REGULATION_OF_THE_ACTIN_CYTOSKELETON_BY_RHO_GTPASES	0.88599	1.3232	0.69078	1.3618	-0.26206	0.77339	1.233	-0.79183	-0.46597	-0.34952	-0.46446	-0.44123	0.2447	0.34978	-0.016802	-0.11478	-0.29694	-0.14886	0.1221	0.33664	0.31455	0.18175	-0.013608	-0.045436	0.25348	-0.26613	-0.46029	-0.25188	0.17442	-0.17411	-0.28904	-0.030977	-0.25481	1.141	1.2678	1.0877	-0.43992	-0.79729	0.94671	1.0214	1.1838	-1.0312	-1.0145
SMOOTH_MUSCLE_CONTRACTION	0.57154	1.4397	-0.81908	0.89425	-0.88081	0.94782	-0.7092	0.92183	-0.71603	1.3831	-0.64229	1.4578	-1.2121	-1.765	1.2373	1.4163	1.4356	1.4621	-0.87072	2.2238	-1.0593	1.4843	-1.165	1.4098	-0.62748	1.27	1.6351	0.40345	-1.207	-1.2602	-1.1519	-0.70253	-0.51657	-0.82979	0.88617	-1.2713	1.1316	-0.74101	-0.71799	-0.4493	-0.32174	-0.40715	-1.1763
SPPAPATHWAY	0.82279	0.76798	-0.44751	0.89164	-0.53012	0.51107	-0.2791	-0.41017	-0.95563	-0.25029	-0.95085	-0.29911	-1.0397	0.34978	-0.016802	-0.11478	1.0453	1.0285	0.1221	1.7493	-1.7706	-0.82909	0.90999	-0.045436	0.25348	-0.86105	-0.46029	-0.25188	0.17442	-0.17411	0.36828	-0.030977	-0.55937	-0.55795	0.097894	-0.18132	1.1276	0.76535	0.10799	0.14255	1.7493	-1.2799	-0.6638
ST_ADRENERGIC	0.79822	-0.69389	0.77357	-0.59727	0.97633	0.66777	-0.42413	-0.59155	-0.85786	-1.1381	-0.82113	-0.89482	0.2447	0.34978	-0.016802	-0.11478	-0.29694	-0.14886	0.1221	0.33664	0.31455	0.18175	-0.013608	-0.045436	0.25348	-0.26613	-0.46029	-0.25188	0.17442	-0.17411	-0.28904	-0.030977	-0.75025	-1.2402	-0.86349	0.35824	-0.54328	-0.58044	-0.69325	-0.51982	0.51711	0.14922	-0.01186
ST_B_CELL_ANTIGEN_RECEPTOR	0.8385	0.61508	1.0633	-0.66501	1.1675	0.64902	1.2714	-0.39751	0.92015	-0.92421	-0.40577	-0.53428	-0.96395	-0.97265	-0.016802	0.75077	0.95546	1.2298	-0.47152	-1.0334	-1.667	-0.52903	1.6353	-0.5025	-1.5522	0.74122	0.51748	0.84783	0.17442	0.55809	0.65847	-1.1381	-0.77351	-0.98981	-0.86331	-0.89436	-0.79925	-0.75094	0.63966	0.99321	-0.26488	-1.0937	-1.19
ST_ERK1_ERK2_MAPK_PATHWAY	0.87037	-0.44812	0.8962	-0.79469	0.92565	-0.96637	-0.21379	-0.1925	-0.37973	0.81856	1.1019	0.76576	1.125	-0.71813	-1.4779	0.58738	0.8598	-1.3145	-0.62554	1.3114	1.1219	-0.86845	1.5362	-1.4369	-0.74864	-1.2526	0.39409	0.78404	1.16	0.59189	0.44227	-0.54712	-0.2887	-0.55283	-0.98409	-1.3104	-0.46208	-0.62537	0.89973	-0.26402	1.2842	1.0888	-0.70418
ST_FAS_SIGNALING_PATHWAY	-0.98224	0.84244	-0.64688	1.0705	-0.94004	0.73666	-0.94326	-0.44005	-0.079449	0.96403	-0.49082	-0.40288	-1.5997	1.5138	-0.91005	1.4415	-1.0471	1.8329	1.013	1.8315	-2.2011	-0.91889	-1.2625	-0.98784	-1.3408	1.4042	1.2988	1.7659	-0.86065	1.4779	0.97787	1.1998	-0.29992	1.3868	1.0611	0.689	1.181	1.1542	0.99571	1.0208	0.046221	0.90459	0.91649
ST_G_ALPHA_I_PATHWAY	1.0012	0.60604	0.75521	-0.68423	-0.848	0.78234	-0.31414	0.99188	-0.23629	0.84485	-0.23382	0.84024	0.2447	0.34978	-0.016802	-0.11478	-0.29694	-0.14886	0.1221	0.33664	0.31455	0.18175	-0.013608	-0.045436	0.25348	-0.26613	-0.46029	-0.25188	0.17442	-0.17411	-0.28904	-0.030977	1.2364	-0.5971	1.2861	0.53999	1.2885	0.9822	0.87306	0.90801	0.51711	0.14922	-0.01186
ST_GA13_PATHWAY	-1.1313	0.91707	-0.57639	1.1817	-0.78712	0.73447	-0.67501	-0.78693	-0.0088468	-0.40001	-0.4716	-0.55605	0.2447	0.34978	-0.016802	-0.11478	-0.29694	-0.14886	0.1221	0.33664	0.31455	0.18175	-0.013608	-0.045436	0.25348	-0.26613	-0.46029	-0.25188	0.17442	-0.17411	-0.28904	-0.030977	-1.0848	-0.63702	-0.87448	-1.3918	-0.73994	-0.49971	-0.61785	-0.79951	0.51711	0.14922	-0.01186
ST_GAQ_PATHWAY	-0.87146	0.58173	-0.71563	1.0982	-0.70858	0.66338	-0.42487	-0.29809	0.99111	-0.47688	-0.49569	0.62042	0.2447	0.34978	-0.016802	-0.11478	-0.29694	-0.14886	0.1221	0.33664	0.31455	0.18175	-0.013608	-0.045436	0.25348	-0.26613	-0.46029	-0.25188	0.17442	-0.17411	-0.28904	-0.030977	-0.69111	-0.40987	-0.43467	-1.1469	-0.28498	0.7263	0.87306	-0.37232	0.51711	0.14922	-0.01186
ST_INTEGRIN_SIGNALING_PATHWAY	0.57885	0.98681	0.9142	0.96402	-0.63265	0.90029	-0.56746	-0.39633	-0.49376	-0.50934	-0.64414	-0.86298	-1.3362	1.2844	0.78887	-1.1898	0.76744	1.1974	-1.633	-0.98393	-1.349	-0.78067	1.2649	1.3613	-1.1326	0.86108	0.62868	0.7292	-0.96653	-0.99383	0.38779	-1.1367	-0.73191	-0.84532	0.6597	0.64694	-0.53034	-0.8147	-0.99854	-0.51522	-0.53482	-1.15	-1.0172
ST_JNK_MAPK_PATHWAY	0.85211	-0.93696	-0.46192	-0.82679	0.97633	0.52508	-0.24046	-0.97396	-0.68242	-0.31305	-0.30653	-0.50681	0.2447	-1.4474	-0.016802	1.4817	0.75719	1.8091	0.97909	2.2475	1.6134	1.1718	-0.56925	0.70559	0.25348	1.0397	0.89184	0.74379	0.17442	0.84357	0.37809	0.92968	-0.82604	-0.6087	0.96551	0.95671	-0.6633	0.8029	-0.88651	0.7606	-0.43941	-0.60199	0.76975
ST_P38_MAPK_PATHWAY	1.527	-0.65159	1.2258	0.71276	1.265	0.48447	1.5518	-0.47229	1.0113	-0.26907	0.91269	-0.43513	-0.99048	-0.9729	-1.4857	0.81073	0.87721	0.57012	-1.2975	1.7388	-0.67668	-1.0779	-1.258	-0.69512	-1.0329	0.57021	-1.4313	1.11	1.7033	-1.0008	0.58926	0.70865	-0.92469	-1.0172	-0.81572	0.90223	-0.63053	-0.70504	0.50345	1.0007	-0.28541	-1.1795	0.91798
ST_PHOSPHOINOSITIDE_3_KINASE_PATHWAY	-0.84945	1.1557	1.1953	1.0076	-0.70052	0.99637	-0.4002	1.0148	0.046741	1.117	-0.12693	1.0952	-0.71906	0.34978	-0.016802	-0.11478	-0.29694	0.99044	0.1221	-0.65296	1.1701	-1.0048	-0.013608	-0.045436	0.25348	-1.4713	-0.46029	1.0688	0.17442	-0.17411	-0.28904	-0.030977	-0.43316	-0.7735	0.097894	0.45835	1.0681	-0.79307	0.10799	0.842	-0.63428	0.71004	-0.72383
ST_T_CELL_SIGNAL_TRANSDUCTION	-1.1641	0.43752	-0.87819	-0.67352	-0.70848	-1.0157	-0.43704	-0.28003	-0.23683	-0.78233	-0.08915	-0.15708	0.2447	0.34978	-0.016802	-0.11478	1.1916	1.1051	0.1221	0.33664	0.31455	0.18175	-0.013608	-0.045436	0.25348	-0.26613	-0.46029	-0.25188	0.17442	-0.17411	-0.28904	-0.030977	-0.73652	-0.1881	-1.0072	-0.89724	-0.57969	-0.56012	1.1126	1.0149	1.4377	-0.66083	-1.188
ST_TUMOR_NECROSIS_FACTOR_PATHWAY	0.31345	0.80116	-0.97815	1.3159	-0.52304	0.94934	-0.1851	-0.49812	-0.083649	0.79469	-0.37924	0.72221	0.2447	0.34978	-0.016802	-0.11478	-0.29694	-0.14886	0.1221	0.33664	0.31455	0.18175	-0.013608	-0.045436	0.25348	-0.26613	-0.46029	-0.25188	0.17442	-0.17411	-0.28904	-0.030977	1.5536	1.4922	0.68195	1.267	1.0241	1.4229	1.6009	1.726	1.1784	-0.57099	-0.91521
ST_WNT_BETA_CATENIN_PATHWAY	0.7395	0.95844	1.2037	1.0222	1.66	1.0277	-0.5881	0.80451	-0.58894	-0.37431	-0.70929	-0.55803	-0.51514	-1.1728	-1.0199	0.83664	0.58813	1.543	0.85961	-1.2234	1.0934	1.555	1.5784	-1.0598	-1.5605	1.0025	1.2296	1.1662	1.097	0.97665	1.0058	-1.0713	-0.58143	-1.0651	-0.9068	0.74907	-0.93668	-1.0387	-0.5515	-0.54672	-0.77586	0.72197	-0.9667
STARCH_AND_SUCROSE_METABOLISM	0.75438	0.80664	1.0627	0.64561	1.3993	0.47459	-0.14159	-0.53339	-0.98306	-1.3371	-0.91248	-0.885	0.2447	0.34978	-0.016802	-0.11478	-0.29694	-0.14886	0.1221	0.33664	0.31455	0.18175	-0.013608	-0.045436	0.25348	-0.26613	-0.46029	-0.25188	0.17442	-0.17411	-0.28904	-0.030977	0.56665	0.33836	0.097894	-0.18132	0.26504	0.13088	0.10799	0.14255	0.51711	0.14922	-0.01186
STATIN_PATHWAY_PHARMGKB	-1.1819	-0.97909	-0.93556	-0.7395	-0.51789	-1.3613	-0.99216	-0.86365	-1.0105	-1.0996	-1.1186	-1.261	0.2447	0.34978	-0.016802	-0.11478	-0.29694	-0.14886	0.1221	0.33664	0.31455	0.18175	-0.013608	-0.045436	0.25348	-0.26613	-0.46029	-0.25188	0.17442	-0.17411	-0.28904	-0.030977	0.56665	0.33836	0.097894	-0.18132	0.26504	0.13088	0.10799	0.14255	0.51711	0.14922	-0.01186
STRESSPATHWAY	0.54971	0.8904	0.77027	1.4329	1.1439	0.90138	0.018998	-0.40646	-0.47589	0.94567	0.78296	1.1157	0.2447	0.34978	-0.016802	-0.11478	-0.29694	-0.14886	0.1221	0.33664	0.31455	0.18175	-0.013608	-0.045436	0.25348	-0.26613	-0.46029	-0.25188	0.17442	-0.17411	-0.28904	-0.030977	0.56665	0.33836	0.097894	-0.18132	0.26504	0.13088	0.10799	0.14255	0.99976	0.91172	0.6631
STRIATED_MUSCLE_CONTRACTION	-1.4667	0.97398	-0.99642	1.1335	-0.32837	0.41499	-1.2587	0.88242	-0.8306	-0.40185	-0.74095	0.72452	0.2447	0.34978	-0.016802	-0.11478	-0.29694	-0.14886	0.1221	0.33664	-0.66176	-1.1402	-0.013608	-0.045436	0.25348	-0.87795	-0.46029	-0.25188	0.17442	-0.17411	-0.28904	-0.030977	-0.9691	-0.86587	-1.4663	-1.0211	-0.75521	-1.0921	1.0097	-0.65803	1.415	-1.4245	-1.42
TCRPATHWAY	0.76114	-0.66696	-0.48799	-0.80353	-0.51692	0.88433	1.517	-0.86922	-0.60726	-0.34677	-0.50728	-0.36502	1.3626	0.34978	-0.016802	-0.11478	1.1653	0.55432	0.1221	-0.96106	-0.61552	-1.1611	-0.013608	-0.045436	0.25348	0.95796	-0.46029	-0.25188	0.17442	-0.17411	-0.28904	-0.030977	-0.50584	-1.0883	-1.1862	-1.2679	-0.57298	0.58367	-0.64194	0.74343	0.072435	-0.66517	0.75259
TNFR1PATHWAY	-1.0706	1.0171	-0.60686	1.2597	-0.43546	0.99367	-0.44297	0.81903	-0.41029	1.1498	-0.25934	1.0628	-1.7207	-0.59549	-0.89742	0.90819	-0.91895	2.0549	-0.67094	1.867	1.9607	1.6342	0.75377	0.7143	2.021	1.0881	0.92492	0.74293	-1.206	1.3819	-1.1022	-1.0703	1.3066	1.4268	0.75673	0.79056	1.4544	1.5096	1.385	1.1212	1.306	1.1397	-0.8654
TOLLPATHWAY	1.4028	-1.0525	0.88868	0.74512	1.2949	-0.77953	1.7851	-0.64025	-0.40806	0.95326	0.8524	1.1516	0.2447	-1.8403	-0.016802	0.83903	-1.3769	1.294	0.70461	-0.74874	1.6567	-0.88598	0.93088	1.4066	-0.68773	0.7553	0.49615	0.98434	0.17442	1.1668	0.61123	0.81627	1.115	-0.58831	-0.91341	1.1585	-0.73845	1.2787	1.0946	1.2635	-0.5249	-0.71781	1.4875
TPOPATHWAY	0.84242	0.4279	-0.67754	-0.87035	-0.71275	1.0681	1.7362	-0.58623	-0.65794	-0.20238	-0.81584	-0.57544	0.2447	0.34978	-0.016802	-0.11478	-0.29694	-0.14886	0.1221	0.33664	0.31455	0.18175	-0.013608	-0.045436	0.25348	-0.26613	-0.46029	-0.25188	0.17442	-0.17411	-0.28904	-0.030977	-0.42754	-1.2116	-0.90056	-1.2636	-0.63975	0.77335	-0.48533	-0.39374	-0.15954	-0.69802	0.98753
TRANSLATION_FACTORS	-1.1068	-1.4911	-1.3035	-0.77843	-0.93237	-0.8854	-0.84968	1.903	1.9566	1.6272	2.1023	1.9236	-1.364	-1.1237	-1.6417	-1.6407	0.79643	-1.2854	2.3584	-1.1838	1.0525	1.0346	0.72862	0.92061	1.5151	0.84677	1.0139	0.90054	-1.3098	0.99666	0.73013	-1.2793	1.6761	1.3867	1.5045	1.0317	1.5748	1.6878	1.5882	0.88243	1.2705	-0.66813	0.92979
TRYPTOPHAN_METABOLISM	1.3468	-1.169	1.7738	-0.60721	1.7104	-1.3683	-0.29106	-0.96147	-0.6742	-1.1747	-0.49225	-1.079	1.3594	0.34978	1.9972	0.96611	-0.95147	-1.1552	0.1221	-1.3161	-1.2292	0.18175	-1.2529	1.7052	0.25348	-1.4129	-0.46029	-1.5223	0.17442	-0.17411	1.0923	1.5066	1.4844	-0.35067	1.3786	1.4107	-0.82551	-0.8497	-0.83141	-1.5229	-1.0573	-0.57719	0.86708
TYPE_III_SECRETION_SYSTEM	-0.95484	0.81002	-0.51039	1.0721	-0.82606	-0.88574	-0.96337	0.9561	-0.75544	1.704	1.249	1.675	0.2447	0.34978	-0.016802	-0.11478	-0.29694	-0.14886	0.1221	0.33664	0.31455	0.18175	-0.013608	-0.045436	0.25348	-0.26613	-0.46029	-0.25188	0.17442	-0.17411	-0.28904	-0.030977	0.56665	0.33836	0.097894	-0.18132	0.26504	0.13088	0.10799	0.14255	-1.3027	1.3883	1.4278
TYROSINE_METABOLISM	1.0618	0.53681	1.813	-0.60578	1.635	-0.76551	-0.40486	-0.99397	-0.79869	-0.92513	-0.87739	-1.1589	0.2447	0.34978	-0.016802	-0.11478	-0.29694	-0.14886	0.1221	0.33664	0.31455	0.18175	-0.013608	-0.045436	0.25348	-0.26613	-0.46029	-0.25188	0.17442	-0.17411	-0.28904	-0.030977	-0.19977	1.0647	0.78709	-0.96867	1.0058	-1.0956	-1.0504	-0.89445	1.1324	-0.57386	-1.3015
UBIQUINONE_BIOSYNTHESIS	-0.89566	0.37716	1.2232	1.6352	1.5975	1.0527	1.6404	1.8025	1.5978	1.4342	1.3584	1.3487	0.2447	0.34978	-0.016802	-0.11478	-0.29694	-0.14886	0.1221	0.33664	0.31455	0.18175	-0.013608	-0.045436	0.25348	-0.26613	-0.46029	-0.25188	0.17442	-0.17411	-0.28904	-0.030977	0.56665	0.33836	0.097894	-0.18132	0.26504	0.13088	0.10799	0.14255	0.51711	0.14922	-0.01186
UBIQUITIN_MEDIATED_PROTEOLYSIS	-0.79027	-0.68452	-1.1454	0.86451	-1.0131	0.69267	-0.73747	0.97939	1.2911	0.80613	1.4166	1.2607	0.2447	0.34978	-0.016802	-0.11478	-0.29694	-0.14886	0.1221	0.33664	0.31455	0.18175	-0.013608	-0.045436	0.25348	-0.26613	-0.46029	-0.25188	0.17442	-0.17411	-0.28904	-0.030977	-0.54364	1.1802	1.1244	0.75331	-1.3579	-0.37282	0.7517	0.84421	-0.086777	1.1411	0.82452
UREA_CYCLE_AND_METABOLISM_OF_AMINO_GROUPS	-1.6679	0.84573	-1.1436	-0.4617	-0.92208	0.72526	-0.841	1.0838	-0.73033	-0.44107	-0.74968	-0.52248	0.2447	0.34978	-0.016802	-0.11478	-0.29694	-0.14886	0.1221	0.33664	0.31455	0.18175	-0.013608	-0.045436	0.25348	-0.26613	-0.46029	-0.25188	0.17442	-0.17411	-0.28904	-0.030977	-0.75557	0.33836	-1.1881	0.57743	1.2536	0.96013	1.005	0.99852	0.51711	0.14922	-0.01186
VALINE_LEUCINE_AND_ISOLEUCINE_DEGRADATION	1.0252	-1.5139	2.0001	-1.0823	1.6166	-1.5127	1.2156	-1.0985	-0.2236	-1.1859	-0.26194	-1.2003	1.1935	1.781	2.0126	-1.2004	-1.4474	-0.9396	-0.78529	-1.2182	1.7198	-1.6658	-1.5212	1.4605	-1.4292	0.59297	-1.4851	-1.5633	-1.6831	-1.6226	0.95333	1.3745	-0.6491	1.1166	1.4614	1.138	-1.1404	-0.76255	-1.0007	-1.4184	-1.6297	1.3856	1.3606
VEGFPATHWAY	0.70096	-1.0649	0.92172	-0.70386	-0.4476	0.5852	-0.42476	1.063	1.6221	1.5111	1.7314	1.4631	-0.85098	-1.6984	-1.1834	-1.3914	1.0833	-1.5831	1.5834	-0.92693	-0.31639	1.4825	0.91521	1.6807	-0.95388	-1.3469	1.0116	0.7276	-1.3222	1.2452	0.79725	-1.0785	1.4999	1.2052	1.3526	0.65098	-0.33843	1.1238	1.1364	-0.53363	1.7759	-0.57146	-1.0824
WNT_SIGNALING	0.95348	0.63382	0.73355	1.1195	1.1617	0.98548	-0.36463	-0.63223	-0.89646	1.0113	-0.74842	0.90673	1.6593	-0.92678	-1.0645	1.0127	-0.8871	0.56097	-1.0138	-1.127	1.7996	1.4502	1.6878	-1.4126	-0.80864	-1.4782	0.39815	-1.36	-1.0347	0.91684	0.60632	-1.5641	-0.77151	-0.80992	-1.1548	-1.3537	-0.34541	-0.95724	-0.93579	-0.83004	-0.11116	-0.91894	-0.90777
WNTPATHWAY	0.58122	-0.62145	-0.76703	-0.51495	0.77992	0.45779	-0.832	-0.71899	-0.93123	-0.88031	-0.971	-0.87931	-0.53653	-2.1552	-1.0759	1.0725	1.0776	1.4822	1.1962	-0.55608	-0.963	-1.8102	0.75596	0.94448	0.25348	-1.8953	0.71369	0.99499	0.17442	-1.3235	0.56153	-0.96111	-0.41461	-1.3407	-0.86694	-1.1768	-0.44951	-0.85788	-0.96975	-0.67803	-0.25167	-0.47598	0.83772
