# Supplementary material for: Existence of Inverted Profile in Chemically Responsive Molecular Pathways in the Zebrafish Liver
Source: PLoS One. 2011 Nov 29;6(11):e27819. doi: 10.1371/journal.pone.0027819 (PMC3226580; doi:10.1371/journal.pone.0027819)
Supplement: Data S2 — Pairwise Pearson correlation between pathways. (XLS) [file pone.0027819.s004.xls]

## Sheet: Sheet1
Data S2: Pairwise Pearson correlation between pathways
	ACTINYPATHWAY	ALANINE_AND_ASPARTATE_METABOLISM	ALKPATHWAY	AMINOACYL_TRNA_BIOSYNTHESIS	APOPTOSIS	APOPTOSIS_GENMAPP	APOPTOSIS_KEGG	ARAPPATHWAY	ARGININE_AND_PROLINE_METABOLISM	AT1RPATHWAY	ATMPATHWAY	ATP_SYNTHESIS	BCRPATHWAY	BETA_ALANINE_METABOLISM	BILE_ACID_BIOSYNTHESIS	BIOPEPTIDESPATHWAY	BUTANOATE_METABOLISM	CALCINEURIN_NF_AT_SIGNALING	CALCIUM_REGULATION_IN_CARDIAC_CELLS	CARM_ERPATHWAY	CCR3PATHWAY	CDC42RACPATHWAY	CELL_CYCLE_KEGG	CELLCYCLEPATHWAY	CERAMIDEPATHWAY	CHEMICALPATHWAY	CIRCADIAN_EXERCISE	CITRATE_CYCLE_TCA_CYCLE	CREBPATHWAY	CXCR4PATHWAY	DEATHPATHWAY	DNA_REPLICATION_REACTOME	ECMPATHWAY	EDG1PATHWAY	EGFPATHWAY	EIF4PATHWAY	EPOPATHWAY	ERK5PATHWAY	ERKPATHWAY	ETSPATHWAY	FASPATHWAY	FCER1PATHWAY	FMLPPATHWAY	FRUCTOSE_AND_MANNOSE_METABOLISM	G_PROTEIN_SIGNALING	G1_TO_S_CELL_CYCLE_REACTOME	G1PATHWAY	GLUCONEOGENESIS	GLUTAMATE_METABOLISM
ACTINYPATHWAY	1	-0.07991	0.04508	0.11276	0.25602	0.086361	0.39188	0.3348	0.14068	-0.041253	0.28208	0.43531	-0.2378	-0.23174	0.11587	-0.10945	-0.22245	0.24759	0.0083394	0.022128	0.39694	0.89858	0.22241	0.0060608	0.32676	0.58977	0.12939	-0.086202	0.067762	0.19835	0.48177	0.2479	-0.24104	0.49459	-0.17	0.052309	0.20237	0.045389	0.18462	-0.57353	0.046126	-0.45057	0.18174	-0.036013	0.14723	0.048837	-0.059915	-0.22925	0.033871
ALANINE_AND_ASPARTATE_METABOLISM		1	0.025428	0.20821	0.073002	0.051918	0.08175	0.0028532	-0.078405	-0.10152	0.062847	0.097348	-0.26495	0.12581	-0.0012942	-0.13576	0.040825	0.22666	-0.12894	-0.08505	-0.17914	-0.077478	-0.030759	0.10366	-0.18983	-0.12315	0.0051527	-0.058113	-0.16378	0.039858	-0.050903	0.29413	-0.38889	-0.065855	-0.22832	-0.020884	-0.22956	-0.31312	-0.1376	-0.1103	-0.018058	-0.094502	-0.17277	0.12385	0.012041	0.069518	0.0095069	0.0024565	0.17601
ALKPATHWAY			1	0.10544	-0.096913	0.071776	-0.06593	0.0036763	-0.093033	-0.21282	0.25119	0.06188	-0.015777	0.0074123	0.066424	0.085335	-0.096346	0.043762	0.17682	0.08251	0.19884	0.054609	0.15063	-0.027682	0.10043	0.15441	-0.033963	-0.33624	0.14221	0.21503	0.012484	0.0093499	0.10213	0.081784	0.08896	-0.087395	0.15556	0.13483	0.10531	-0.094853	-0.072125	-0.082106	-0.056503	0.28597	0.46561	0.016727	0.18534	-0.2636	-0.29575
AMINOACYL_TRNA_BIOSYNTHESIS				1	0.1954	0.44573	0.20548	0.11597	0.11383	0.011365	0.096724	0.36929	-0.1083	-0.22084	-0.40685	-0.08621	-0.31054	0.12064	-0.13862	0.082326	-0.19637	0.19747	-0.11297	-0.22221	-0.1057	-0.37596	0.38235	0.085273	0.067166	-0.080635	0.57954	0.058822	-0.43501	-0.1304	0.10761	-0.30626	-0.38227	-0.19897	-0.10249	-0.064144	0.27179	-0.22812	-0.027079	0.76169	0.02703	-0.21539	0.10593	-0.2505	0.28394
APOPTOSIS					1	0.48411	0.48325	0.35583	-0.11106	0.066744	0.15819	0.36256	-0.42334	-0.32889	0.018126	-0.058694	-0.38099	0.011561	0.18398	0.2467	-0.066921	0.20422	0.18003	0.010587	0.28047	0.13178	0.086903	0.094173	0.17411	-0.043276	0.28116	0.28283	-0.33652	0.024938	-0.35751	0.17312	-0.36483	-0.18667	-0.025181	-0.27086	0.50042	-0.37297	0.07139	0.079661	0.27364	0.11917	0.08178	-0.23885	0.50782
APOPTOSIS_GENMAPP						1	0.40985	0.19776	-0.075166	-0.037648	-0.018011	0.29564	-0.1767	-0.24107	-0.24349	-0.05915	-0.36116	0.16326	0.18662	-0.043721	-0.13231	0.093612	-0.12719	-0.11422	0.33861	-0.11283	0.14033	0.075744	0.012473	0.10189	0.31274	0.026781	-0.31831	-0.0215	-0.19634	-0.15742	-0.19326	-0.23599	0.027197	-0.084876	0.43624	-0.28976	0.015412	0.30035	0.25932	-0.064667	0.14475	-0.30888	0.36917
APOPTOSIS_KEGG							1	0.34896	0.065992	-0.18928	-0.024069	0.2083	-0.058969	-0.079644	-0.10701	-0.31492	-0.30415	0.13458	-0.045244	-0.095885	0.016926	0.32214	0.26069	-0.072054	0.34573	0.16616	-0.23628	0.15228	0.0014472	-0.022695	0.27664	0.19643	-0.28593	0.16972	-0.38439	-0.032826	-0.052557	-0.095937	-0.13285	-0.19509	0.31718	-0.21087	0.014066	-0.028746	0.15036	0.1057	0.18037	-0.19554	0.27674
ARAPPATHWAY								1	0.044259	0.030089	0.2777	0.45542	-0.10437	-0.063023	-0.25534	-0.18893	-0.12387	0.11196	0.33238	-0.0092044	0.099793	0.18539	0.10711	0.08484	-0.11476	0.47853	0.062808	-0.071295	-0.096635	-0.12954	0.35725	0.29255	-0.33859	0.15473	-0.2721	0.3294	-0.17654	-0.28762	-0.027331	0.039454	-0.022183	-0.27403	-0.065717	-0.15324	0.36637	0.20408	-0.0046296	-0.35936	0.27764
ARGININE_AND_PROLINE_METABOLISM									1	0.34767	0.016819	0.077394	0.23226	-0.25262	-0.077066	0.27414	-0.14914	0.21939	-0.041159	0.16441	0.11802	0.15631	0.035886	-0.11772	-0.087888	-0.037908	0.017852	-0.040753	0.17287	-0.070059	0.14245	-0.10031	-0.04882	0.024052	0.169	-0.096562	0.0025518	0.0012147	0.12448	-0.018599	0.052796	0.28077	0.0023394	0.15519	-0.15094	-0.092305	-0.046952	0.098082	-0.16515
AT1RPATHWAY										1	-0.19314	-0.20281	0.19135	-0.36055	-0.41272	0.72054	-0.22589	0.40118	-0.056866	-0.18355	0.029127	0.014157	-0.3521	-0.16356	0.1091	-0.075293	0.34612	-0.12833	0.21941	0.33518	-0.11124	-0.21362	0.069685	0.19955	0.46215	-0.11863	0.020236	-0.017214	0.4965	-0.0073532	-0.0048746	0.24743	0.50688	-0.065962	-0.11177	-0.4211	-0.32844	0.14399	0.061714
ATMPATHWAY											1	0.45009	-0.15097	0.03366	0.34749	-0.25002	-0.015949	0.082315	0.25066	0.3565	0.60054	0.29114	0.54811	0.59192	-0.27405	0.4257	-0.17085	0.063055	0.20877	-0.18149	0.31008	0.6448	-0.17281	0.14915	-0.35067	0.28522	0.041066	-0.12094	-0.13575	0.031165	0.032448	-0.16994	-0.13109	0.15021	0.28518	0.48577	0.16176	-0.36752	0.079432
ATP_SYNTHESIS												1	-0.32958	-0.1322	0.082584	-0.26772	-0.10606	-0.039338	0.13463	0.33834	0.20523	0.27155	0.17749	-0.1753	0.015067	0.22114	0.23057	0.28663	0.17794	-0.13904	0.47756	0.17197	-0.3853	-0.015738	-0.2208	0.22925	-0.26425	0.019572	-0.10463	-0.35112	0.14888	-0.30492	-0.13782	0.3979	0.17785	0.053064	-0.028835	-0.21463	0.2238
BCRPATHWAY													1	0.091336	-0.24946	0.0045016	0.0093697	0.023468	-0.13439	-0.051173	0.09606	-0.1709	-0.29169	-0.041647	-0.065355	-0.17694	-0.21996	-0.036265	-0.059579	-0.10702	-0.2196	-0.30385	0.21875	-0.095532	0.25059	-0.12163	0.34981	0.13738	0.13939	0.40561	-0.066702	0.72758	0.26685	-0.095574	0.035669	-0.25815	-0.11871	0.021186	-0.27953
BETA_ALANINE_METABOLISM														1	0.2755	-0.49115	0.66061	0.021054	-0.18411	-0.075831	-0.016435	-0.22044	-0.10701	0.214	-0.40696	0.16348	-0.58015	0.047152	-0.26025	-0.1285	-0.13374	0.010826	0.37727	-0.1533	-0.37306	0.011122	0.24746	0.17791	-0.23302	0.38693	-0.22607	-0.051917	-0.10696	-0.033516	-0.28317	0.1817	-0.06744	0.30052	-0.34156
BILE_ACID_BIOSYNTHESIS															1	-0.20213	0.26357	-0.10501	-0.058452	0.29893	0.23753	0.073731	0.37885	0.33712	-0.051764	0.20629	-0.35891	-0.074672	0.25521	-0.090574	-0.13849	0.27512	0.14815	0.13312	-0.41722	0.22282	0.24104	0.24939	-0.25575	-0.17659	-0.12389	-0.16517	-0.1445	-0.10325	-0.15948	0.27314	0.19281	0.058948	-0.19427
BIOPEPTIDESPATHWAY																1	-0.31443	0.11099	0.12628	-0.19164	-0.017953	-0.083088	-0.16078	-0.25553	0.27759	-0.16671	0.46958	-0.24079	0.2477	0.45319	-0.23348	-0.25009	0.0050052	0.1866	0.54462	-0.16875	-0.020276	0.026898	0.56479	-0.2147	-0.18716	0.15894	0.27286	-0.041017	-0.0054782	-0.34135	-0.13644	0.097114	-0.010655
BUTANOATE_METABOLISM																	1	-0.14581	-0.051306	0.037234	-0.15818	-0.27742	-0.22111	0.20001	-0.47081	0.11637	-0.38457	0.013173	-0.30155	-0.032784	-0.2112	-0.17547	0.24354	-0.34019	-0.11394	0.056357	0.078762	0.072576	-0.25552	0.19942	-0.32644	-0.0030627	-0.24921	-0.13023	-0.25419	0.13207	-0.2213	0.19491	-0.23978
CALCINEURIN_NF_AT_SIGNALING																		1	-0.11915	-0.26818	0.29858	0.34246	-0.16125	0.073419	0.12333	0.19179	0.17078	-0.16253	0.041444	0.31562	0.17151	0.079624	-0.052275	0.38099	-0.12063	-0.029602	0.2341	0.02966	0.089768	0.078819	0.024675	-0.016903	0.30079	-0.015002	-0.080389	-0.15742	-0.19883	0.060827	-0.1928
CALCIUM_REGULATION_IN_CARDIAC_CELLS																			1	0.024535	0.10632	-0.054772	0.075364	-0.014279	0.098595	0.20226	0.032091	-0.17938	-0.068371	-0.017707	0.0793	0.084027	-0.21894	0.019673	-0.027652	0.069943	-0.21884	-0.18365	0.11759	-0.11012	-0.047626	-0.095287	-0.30405	-0.23042	0.68179	0.23029	0.12985	-0.2705	0.18577
CARM_ERPATHWAY																				1	0.11087	0.042427	0.28702	0.01143	-0.14896	-0.07865	-0.021307	-0.0014182	0.32475	-0.20231	0.01946	0.23102	0.0046373	-0.27231	-0.2315	0.029382	-0.11497	-0.044557	-0.23916	-0.14309	0.23843	-0.011291	-0.16431	0.25325	0.18824	0.1877	0.084259	-0.21615	0.036971
CCR3PATHWAY																					1	0.4944	0.48152	0.30067	0.10575	0.4589	-0.084523	-0.11329	0.38619	0.23097	-0.0086407	0.30065	0.19123	0.64182	-0.14282	0.20218	0.59656	0.18723	-0.002547	0.036778	-0.0046476	0.025983	0.20705	-0.025357	0.16298	0.26934	0.15487	-0.049662	-0.33642
CDC42RACPATHWAY																						1	0.21056	0.069858	0.30668	0.49952	0.15098	-0.1396	0.10918	0.2712	0.44431	0.21478	-0.19869	0.5852	-0.13502	-0.091502	0.29178	0.011009	0.16399	-0.39965	0.08415	-0.36725	0.18362	0.053227	0.093893	0.039422	-0.0086478	-0.18186	-0.040576
CELL_CYCLE_KEGG																							1	0.45386	-0.011595	0.30124	-0.22556	0.12255	0.32461	-0.24554	-0.041455	0.60966	0.015883	0.26362	-0.30542	0.22261	0.14721	-0.059037	-0.25244	-0.076142	0.24215	-0.15722	-0.19814	0.034393	0.17044	0.68989	0.61603	-0.16439	-0.059594
CELLCYCLEPATHWAY																								1	-0.32523	0.37128	-0.41532	0.012628	-0.12132	-0.22602	-0.059398	0.57892	0.093414	0.093083	-0.38469	0.21899	0.18403	-0.37126	-0.1388	0.32926	0.03916	-0.10148	-0.026341	-0.22656	0.018404	0.5961	0.21544	-0.19585	-0.023345
CERAMIDEPATHWAY																									1	-0.0093596	0.12719	0.10736	0.087277	0.48626	0.010727	-0.31554	-0.091487	0.3042	-0.016169	-0.11659	0.13782	0.076986	0.33457	-0.36529	0.2183	-0.033599	0.2506	-0.15728	0.27809	-0.28571	-0.0011786	0.017682	0.14564
CHEMICALPATHWAY																										1	-0.20663	-0.11787	0.0023242	0.038677	0.098395	0.2831	0.16107	0.4497	-0.31924	0.30816	0.29487	0.081111	0.094374	-0.18628	-0.11247	-0.36675	0.11007	-0.30976	0.13752	0.27458	-0.013322	-0.1543	-0.14706
CIRCADIAN_EXERCISE																											1	-0.12557	0.045797	0.11859	0.18498	-0.078803	-0.3668	0.065573	0.44208	-0.21735	-0.19137	-0.11015	0.22792	-0.30056	-0.027861	-0.065279	0.12935	0.23617	-0.050441	-0.38458	-0.2298	-0.079708	0.14273
CITRATE_CYCLE_TCA_CYCLE																												1	-0.13942	-0.26609	0.054891	-0.1647	-0.14275	-0.2673	-0.048029	0.22551	-0.25169	-0.026306	-0.19549	0.018586	0.30052	0.14593	-0.15443	0.14774	-0.20827	-0.033314	-0.11598	0.29522	0.21842
CREBPATHWAY																													1	0.23984	-0.09812	0.023061	0.30671	0.45867	0.014933	0.22058	0.12845	0.47772	-0.09046	-0.17089	0.15312	0.0021256	0.10939	0.25882	0.053829	-0.029418	0.42272	-0.052685	-0.19811
CXCR4PATHWAY																														1	-0.1039	-0.33674	0.019103	0.48113	0.09146	-0.065214	0.26282	0.14545	0.2443	-0.20775	-0.26938	-0.12917	0.24562	-0.076342	0.15343	-0.25505	-0.15644	0.083105	-0.17779
DEATHPATHWAY																															1	0.14089	-0.36683	-0.0070829	-0.13402	-0.0059815	-0.35494	-0.09623	0.074262	-0.055072	0.18862	-0.38066	-0.13751	0.24767	0.12816	0.027334	-0.1364	-0.39085	0.32333
DNA_REPLICATION_REACTOME																																1	-0.27457	0.11012	-0.41255	0.1629	-0.0078692	-0.31696	-0.14157	-0.029841	0.088127	-0.25206	0.019104	-0.028508	0.12611	0.60776	0.2328	-0.42819	0.22632
ECMPATHWAY																																	1	0.16636	0.072086	0.11265	0.41437	0.51968	-0.023547	0.28117	0.039674	0.10186	0.17894	-0.11492	-0.22375	0.0090704	0.17228	0.25716	-0.54836
EDG1PATHWAY																																		1	-0.10995	0.14169	0.49589	0.22648	0.0081917	-0.20515	-0.026815	-0.17393	0.31996	-0.10918	0.07118	0.045413	0.24037	0.033401	-0.31858
EGFPATHWAY																																			1	-0.30051	0.048617	0.11422	0.52083	-0.0070281	-0.13391	0.34117	0.14837	0.091139	-0.058819	-0.40536	-0.2111	0.036823	-0.012608
EIF4PATHWAY																																				1	-0.21268	0.25908	-0.32973	0.076712	-0.070536	0.015185	-0.13295	-0.21496	0.053199	0.2985	0.12272	-0.12067	0.034932
EPOPATHWAY																																					1	0.19771	0.084673	0.13263	-0.14865	0.17193	0.33664	-0.14585	-0.084771	0.0068504	0.06746	0.19488	-0.58124
ERK5PATHWAY																																						1	-0.026774	-0.01	-0.1121	0.15158	0.10036	0.096029	-0.2492	-0.21097	0.049581	0.16879	-0.35916
ERKPATHWAY																																							1	-0.090148	-0.13839	0.07851	0.3508	-0.24369	0.17266	-0.23557	-0.33312	-0.11976	0.17763
ETSPATHWAY																																								1	-0.00026471	0.3813	-0.10709	-0.062959	-0.13395	0.20862	0.029396	0.046907	-0.1459
FASPATHWAY																																									1	-0.083206	0.026891	0.28798	0.072039	0.072427	0.21858	-0.022682	0.16372
FCER1PATHWAY																																										1	0.16133	-0.11296	-0.03646	-0.12423	-0.13949	0.061902	-0.19607
FMLPPATHWAY																																											1	0.016023	-0.16471	-0.30855	-0.21734	-0.010678	-0.030705
FRUCTOSE_AND_MANNOSE_METABOLISM																																												1	-0.14102	-0.21025	0.21	0.024533	-0.083653
G_PROTEIN_SIGNALING																																													1	0.2526	0.24491	-0.5104	0.13226
G1_TO_S_CELL_CYCLE_REACTOME																																														1	0.48485	-0.25821	-0.049262
G1PATHWAY																																															1	-0.11656	-0.12635
GLUCONEOGENESIS																																																1	-0.45875
GLUTAMATE_METABOLISM																																																	1
GLUTATHIONE_METABOLISM
GLYCEROLIPID_METABOLISM
GLYCEROPHOSPHOLIPID_METABOLISM
GLYCINE_SERINE_AND_THREONINE_METABOLISM
GLYCOLYSIS
GLYCOLYSIS_AND_GLUCONEOGENESIS
GPCRDB_CLASS_A_RHODOPSIN_LIKE
GPCRPATHWAY
GSK3PATHWAY
HDACPATHWAY
HSA00010_GLYCOLYSIS_AND_GLUCONEOGENESIS
HSA00020_CITRATE_CYCLE
HSA00030_PENTOSE_PHOSPHATE_PATHWAY
HSA00051_FRUCTOSE_AND_MANNOSE_METABOLISM
HSA00071_FATTY_ACID_METABOLISM
HSA00100_BIOSYNTHESIS_OF_STEROIDS
HSA00120_BILE_ACID_BIOSYNTHESIS
HSA00150_ANDROGEN_AND_ESTROGEN_METABOLISM
HSA00190_OXIDATIVE_PHOSPHORYLATION
HSA00220_UREA_CYCLE_AND_METABOLISM_OF_AMINO_GROUPS
HSA00230_PURINE_METABOLISM
HSA00240_PYRIMIDINE_METABOLISM
HSA00251_GLUTAMATE_METABOLISM
HSA00252_ALANINE_AND_ASPARTATE_METABOLISM
HSA00260_GLYCINE_SERINE_AND_THREONINE_METABOLISM
HSA00271_METHIONINE_METABOLISM
HSA00280_VALINE_LEUCINE_AND_ISOLEUCINE_DEGRADATION
HSA00310_LYSINE_DEGRADATION
HSA00330_ARGININE_AND_PROLINE_METABOLISM
HSA00340_HISTIDINE_METABOLISM
HSA00350_TYROSINE_METABOLISM
HSA00380_TRYPTOPHAN_METABOLISM
HSA00410_BETA_ALANINE_METABOLISM
HSA00450_SELENOAMINO_ACID_METABOLISM
HSA00480_GLUTATHIONE_METABOLISM
HSA00500_STARCH_AND_SUCROSE_METABOLISM
HSA00510_N_GLYCAN_BIOSYNTHESIS
HSA00511_N_GLYCAN_DEGRADATION
HSA00512_O_GLYCAN_BIOSYNTHESIS
HSA00530_AMINOSUGARS_METABOLISM
HSA00561_GLYCEROLIPID_METABOLISM
HSA00562_INOSITOL_PHOSPHATE_METABOLISM
HSA00564_GLYCEROPHOSPHOLIPID_METABOLISM
HSA00565_ETHER_LIPID_METABOLISM
HSA00590_ARACHIDONIC_ACID_METABOLISM
HSA00620_PYRUVATE_METABOLISM
HSA00632_BENZOATE_DEGRADATION_VIA_COA_LIGATION
HSA00640_PROPANOATE_METABOLISM
HSA00650_BUTANOATE_METABOLISM
HSA00670_ONE_CARBON_POOL_BY_FOLATE
HSA00790_FOLATE_BIOSYNTHESIS
HSA00903_LIMONENE_AND_PINENE_DEGRADATION
HSA00970_AMINOACYL_TRNA_BIOSYNTHESIS
HSA00980_METABOLISM_OF_XENOBIOTICS_BY_CYTOCHROME_P450
HSA01030_GLYCAN_STRUCTURES_BIOSYNTHESIS_1
HSA01031_GLYCAN_STRUCTURES_BIOSYNTHESIS_2
HSA01032_GLYCAN_STRUCTURES_DEGRADATION
HSA01430_CELL_COMMUNICATION
HSA02010_ABC_TRANSPORTERS_GENERAL
HSA03010_RIBOSOME
HSA03020_RNA_POLYMERASE
HSA03022_BASAL_TRANSCRIPTION_FACTORS
HSA03030_DNA_POLYMERASE
HSA03050_PROTEASOME
HSA03320_PPAR_SIGNALING_PATHWAY
HSA04010_MAPK_SIGNALING_PATHWAY
HSA04012_ERBB_SIGNALING_PATHWAY
HSA04020_CALCIUM_SIGNALING_PATHWAY
HSA04060_CYTOKINE_CYTOKINE_RECEPTOR_INTERACTION
HSA04070_PHOSPHATIDYLINOSITOL_SIGNALING_SYSTEM
HSA04080_NEUROACTIVE_LIGAND_RECEPTOR_INTERACTION
HSA04110_CELL_CYCLE
HSA04115_P53_SIGNALING_PATHWAY
HSA04120_UBIQUITIN_MEDIATED_PROTEOLYSIS
HSA04150_MTOR_SIGNALING_PATHWAY
HSA04210_APOPTOSIS
HSA04310_WNT_SIGNALING_PATHWAY
HSA04320_DORSO_VENTRAL_AXIS_FORMATION
HSA04330_NOTCH_SIGNALING_PATHWAY
HSA04340_HEDGEHOG_SIGNALING_PATHWAY
HSA04350_TGF_BETA_SIGNALING_PATHWAY
HSA04360_AXON_GUIDANCE
HSA04370_VEGF_SIGNALING_PATHWAY
HSA04510_FOCAL_ADHESION
HSA04512_ECM_RECEPTOR_INTERACTION
HSA04514_CELL_ADHESION_MOLECULES
HSA04520_ADHERENS_JUNCTION
HSA04530_TIGHT_JUNCTION
HSA04540_GAP_JUNCTION
HSA04610_COMPLEMENT_AND_COAGULATION_CASCADES
HSA04612_ANTIGEN_PROCESSING_AND_PRESENTATION
HSA04620_TOLL_LIKE_RECEPTOR_SIGNALING_PATHWAY
HSA04630_JAK_STAT_SIGNALING_PATHWAY
HSA04640_HEMATOPOIETIC_CELL_LINEAGE
HSA04650_NATURAL_KILLER_CELL_MEDIATED_CYTOTOXICITY
HSA04660_T_CELL_RECEPTOR_SIGNALING_PATHWAY
HSA04662_B_CELL_RECEPTOR_SIGNALING_PATHWAY
HSA04664_FC_EPSILON_RI_SIGNALING_PATHWAY
HSA04670_LEUKOCYTE_TRANSENDOTHELIAL_MIGRATION
HSA04720_LONG_TERM_POTENTIATION
HSA04730_LONG_TERM_DEPRESSION
HSA04810_REGULATION_OF_ACTIN_CYTOSKELETON
HSA04910_INSULIN_SIGNALING_PATHWAY
HSA04912_GNRH_SIGNALING_PATHWAY
HSA04916_MELANOGENESIS
HSA04920_ADIPOCYTOKINE_SIGNALING_PATHWAY
IGF1MTORPATHWAY
IGF1PATHWAY
IL2PATHWAY
IL2RBPATHWAY
IL6PATHWAY
INSULINPATHWAY
INTEGRIN_MEDIATED_CELL_ADHESION_KEGG
INTEGRINPATHWAY
INTRINSICPATHWAY
KERATINOCYTEPATHWAY
KREBS_TCA_CYCLE
LYSINE_DEGRADATION
MAPKPATHWAY
MCALPAINPATHWAY
METPATHWAY
MITOCHONDRIAL_FATTY_ACID_BETAOXIDATION
MPRPATHWAY
MRNA_PROCESSING_REACTOME
MTORPATHWAY
N_GLYCAN_BIOSYNTHESIS
NFATPATHWAY
NGFPATHWAY
NTHIPATHWAY
NUCLEAR_RECEPTORS
ONE_CARBON_POOL_BY_FOLATE
OXIDATIVE_PHOSPHORYLATION
P38MAPKPATHWAY
P53HYPOXIAPATHWAY
PDGFPATHWAY
PENTOSE_PHOSPHATE_PATHWAY
PEPTIDE_GPCRS
PHOSPHATIDYLINOSITOL_SIGNALING_SYSTEM
PPARAPATHWAY
PROPANOATE_METABOLISM
PROSTAGLANDIN_AND_LEUKOTRIENE_METABOLISM
PROSTAGLANDIN_SYNTHESIS_REGULATION
PROTEASOME
PROTEASOMEPATHWAY
PURINE_METABOLISM
PYK2PATHWAY
PYRIMIDINE_METABOLISM
PYRUVATE_METABOLISM
RACCYCDPATHWAY
RARRXRPATHWAY
RASPATHWAY
RHOPATHWAY
RIBOSOMAL_PROTEINS
RNA_TRANSCRIPTION_REACTOME
SA_B_CELL_RECEPTOR_COMPLEXES
SIG_BCR_SIGNALING_PATHWAY
SIG_CD40PATHWAYMAP
SIG_IL4RECEPTOR_IN_B_LYPHOCYTES
SIG_INSULIN_RECEPTOR_PATHWAY_IN_CARDIAC_MYOCYTES
SIG_PIP3_SIGNALING_IN_B_LYMPHOCYTES
SIG_PIP3_SIGNALING_IN_CARDIAC_MYOCTES
SIG_REGULATION_OF_THE_ACTIN_CYTOSKELETON_BY_RHO_GTPASES
SMOOTH_MUSCLE_CONTRACTION
SPPAPATHWAY
ST_ADRENERGIC
ST_B_CELL_ANTIGEN_RECEPTOR
ST_ERK1_ERK2_MAPK_PATHWAY
ST_FAS_SIGNALING_PATHWAY
ST_G_ALPHA_I_PATHWAY
ST_GA13_PATHWAY
ST_GAQ_PATHWAY
ST_INTEGRIN_SIGNALING_PATHWAY
ST_JNK_MAPK_PATHWAY
ST_P38_MAPK_PATHWAY
ST_PHOSPHOINOSITIDE_3_KINASE_PATHWAY
ST_T_CELL_SIGNAL_TRANSDUCTION
ST_TUMOR_NECROSIS_FACTOR_PATHWAY
ST_WNT_BETA_CATENIN_PATHWAY
STARCH_AND_SUCROSE_METABOLISM
STATIN_PATHWAY_PHARMGKB
STRESSPATHWAY
STRIATED_MUSCLE_CONTRACTION
TCRPATHWAY
TNFR1PATHWAY
TOLLPATHWAY
TPOPATHWAY
TRANSLATION_FACTORS
TRYPTOPHAN_METABOLISM
TYPE_III_SECRETION_SYSTEM
TYROSINE_METABOLISM
UBIQUINONE_BIOSYNTHESIS
UBIQUITIN_MEDIATED_PROTEOLYSIS
UREA_CYCLE_AND_METABOLISM_OF_AMINO_GROUPS
VALINE_LEUCINE_AND_ISOLEUCINE_DEGRADATION
VEGFPATHWAY
WNT_SIGNALING
WNTPATHWAY
[truncated: 197 more columns]
