# Supplementary material for: Existence of Inverted Profile in Chemically Responsive Molecular Pathways in the Zebrafish Liver
Source: PLoS One. 2011 Nov 29;6(11):e27819. doi: 10.1371/journal.pone.0027819 (PMC3226580; doi:10.1371/journal.pone.0027819)
Supplement: Data S3 — Statistical test (p-value) for pairwise correlation between pathways. (XLS) [file pone.0027819.s005.xls]

## Sheet: Sheet1
Data S3: Statistical test (p-value) for pairwise correlation between pathways
	ACTINYPATHWAY	ALANINE_AND_ASPARTATE_METABOLISM	ALKPATHWAY	AMINOACYL_TRNA_BIOSYNTHESIS	APOPTOSIS	APOPTOSIS_GENMAPP	APOPTOSIS_KEGG	ARAPPATHWAY	ARGININE_AND_PROLINE_METABOLISM	AT1RPATHWAY	ATMPATHWAY	ATP_SYNTHESIS	BCRPATHWAY	BETA_ALANINE_METABOLISM	BILE_ACID_BIOSYNTHESIS	BIOPEPTIDESPATHWAY	BUTANOATE_METABOLISM	CALCINEURIN_NF_AT_SIGNALING	CALCIUM_REGULATION_IN_CARDIAC_CELLS	CARM_ERPATHWAY	CCR3PATHWAY	CDC42RACPATHWAY	CELL_CYCLE_KEGG	CELLCYCLEPATHWAY	CERAMIDEPATHWAY	CHEMICALPATHWAY	CIRCADIAN_EXERCISE	CITRATE_CYCLE_TCA_CYCLE	CREBPATHWAY	CXCR4PATHWAY	DEATHPATHWAY	DNA_REPLICATION_REACTOME	ECMPATHWAY	EDG1PATHWAY	EGFPATHWAY	EIF4PATHWAY	EPOPATHWAY	ERK5PATHWAY	ERKPATHWAY	ETSPATHWAY	FASPATHWAY	FCER1PATHWAY	FMLPPATHWAY	FRUCTOSE_AND_MANNOSE_METABOLISM	G_PROTEIN_SIGNALING	G1_TO_S_CELL_CYCLE_REACTOME	G1PATHWAY	GLUCONEOGENESIS	GLUTAMATE_METABOLISM
ACTINYPATHWAY	1	0.61049	0.77408	0.47159	0.097496	0.58187	0.0093532	0.028197	0.36823	0.79282	0.066853	0.0035289	0.12465	0.13485	0.45935	0.48476	0.15164	0.10944	0.95767	0.88799	0.0084017	2.9541e-16	0.15171	0.96923	0.032464	3.1572e-05	0.40828	0.58257	0.66592	0.20229	0.0010715	0.10898	0.11945	0.00074803	0.27576	0.73903	0.1931	0.77257	0.23593	5.8126e-05	0.76898	0.0024295	0.24345	0.81866	0.3461	0.75581	0.70272	0.1392	0.82928
ALANINE_AND_ASPARTATE_METABOLISM		1	0.87142	0.1803	0.64177	0.74092	0.60226	0.98551	0.61725	0.51712	0.68889	0.53459	0.085979	0.42148	0.99343	0.38538	0.79492	0.14385	0.40991	0.58764	0.25039	0.62143	0.84476	0.50827	0.22276	0.43143	0.97384	0.71127	0.29398	0.79967	0.74581	0.055559	0.0099572	0.6748	0.14086	0.89425	0.13866	0.040908	0.37891	0.48135	0.90849	0.54665	0.26791	0.42878	0.93891	0.65779	0.95175	0.98753	0.2589
ALKPATHWAY			1	0.50101	0.53642	0.64739	0.67445	0.98133	0.55293	0.17062	0.10421	0.69344	0.92002	0.96237	0.67214	0.58638	0.53882	0.78052	0.25668	0.59888	0.20116	0.72799	0.33497	0.86013	0.52167	0.32285	0.82882	0.027488	0.36297	0.16613	0.93667	0.95255	0.51459	0.60211	0.57052	0.57735	0.3192	0.38867	0.50152	0.54516	0.64579	0.60068	0.71893	0.063024	0.0016531	0.91522	0.23408	0.08764	0.054164
AMINOACYL_TRNA_BIOSYNTHESIS				1	0.20923	0.00274	0.18621	0.45895	0.46735	0.94234	0.53722	0.014807	0.48937	0.1547	0.0067785	0.58254	0.042686	0.44094	0.37535	0.5997	0.20693	0.20434	0.47075	0.1521	0.49992	0.012969	0.011395	0.58666	0.66869	0.60724	4.6545e-05	0.7079	0.0035547	0.40457	0.49217	0.045782	0.011415	0.20086	0.51312	0.6828	0.077886	0.14121	0.86315	2.9996e-09	0.86339	0.1654	0.49901	0.10519	0.065008
APOPTOSIS					1	0.0010045	0.0010287	0.01919	0.47833	0.67066	0.31098	0.016881	0.0046754	0.031285	0.90815	0.70851	0.011717	0.94134	0.23759	0.11076	0.66983	0.18899	0.248	0.94628	0.068496	0.39958	0.5795	0.54806	0.26416	0.7829	0.067792	0.066104	0.02735	0.87388	0.018592	0.26691	0.016153	0.23068	0.87266	0.078946	0.00063235	0.013767	0.64917	0.6116	0.075804	0.44655	0.60213	0.12295	0.00050868
APOPTOSIS_GENMAPP						1	0.0063448	0.20367	0.6319	0.81058	0.90873	0.054253	0.257	0.1194	0.11562	0.70634	0.017339	0.29555	0.23081	0.78072	0.39766	0.55045	0.41635	0.46582	0.026348	0.47129	0.36942	0.62928	0.93673	0.5156	0.041164	0.86464	0.037505	0.89115	0.207	0.31339	0.21435	0.12764	0.86256	0.58841	0.0034511	0.059466	0.92186	0.050358	0.093112	0.68035	0.3544	0.043867	0.014842
APOPTOSIS_KEGG							1	0.021819	0.67416	0.22413	0.87824	0.1801	0.7072	0.61168	0.4946	0.039697	0.047373	0.38956	0.77328	0.54077	0.91421	0.035142	0.091325	0.64612	0.023157	0.28692	0.12716	0.32964	0.99265	0.88514	0.07252	0.20678	0.063064	0.27656	0.01093	0.83447	0.73784	0.54055	0.39574	0.20995	0.038222	0.17468	0.92867	0.85481	0.33585	0.49994	0.2471	0.20889	0.072415
ARAPPATHWAY								1	0.77809	0.84811	0.071386	0.0021498	0.50538	0.68806	0.098425	0.22501	0.42872	0.47475	0.029429	0.95329	0.52432	0.23396	0.49419	0.58857	0.46369	0.0011709	0.68907	0.6496	0.5376	0.40771	0.018684	0.056942	0.026358	0.32182	0.077529	0.03101	0.25745	0.061454	0.86189	0.80166	0.88771	0.075372	0.67544	0.32655	0.015678	0.18929	0.97649	0.017947	0.071458
ARGININE_AND_PROLINE_METABOLISM									1	0.022346	0.91475	0.62181	0.13395	0.10218	0.62329	0.075247	0.33984	0.15751	0.79328	0.29211	0.451	0.31685	0.81929	0.45216	0.57519	0.80929	0.90954	0.79527	0.26761	0.65529	0.36218	0.52218	0.75589	0.87832	0.27864	0.5379	0.98704	0.99383	0.42643	0.90577	0.73669	0.068185	0.98812	0.32036	0.33395	0.55606	0.76496	0.5315	0.28991
AT1RPATHWAY										1	0.21465	0.19212	0.21899	0.017544	0.0059513	5.0918e-08	0.14526	0.0076708	0.7172	0.23872	0.85291	0.92821	0.020583	0.29463	0.48615	0.63132	0.022991	0.41216	0.15746	0.028008	0.47761	0.16899	0.65702	0.19952	0.0018088	0.44864	0.89752	0.91276	0.00070821	0.96267	0.97525	0.10967	0.00052313	0.6743	0.47548	0.0049224	0.03153	0.35694	0.69422
ATMPATHWAY											1	0.0024591	0.33388	0.83033	0.02242	0.10589	0.91915	0.59975	0.10496	0.01895	2.0683e-05	0.058206	0.00014193	2.905e-05	0.075348	0.0044272	0.27335	0.68791	0.17912	0.24411	0.043013	3.0572e-06	0.2678	0.33979	0.02114	0.06375	0.79374	0.43981	0.38541	0.84274	0.83636	0.27593	0.4021	0.33632	0.063788	0.0009594	0.30007	0.015329	0.61263
ATP_SYNTHESIS												1	0.030912	0.39806	0.59856	0.082623	0.49846	0.80224	0.38937	0.026474	0.18676	0.078156	0.25484	0.26086	0.9236	0.15414	0.13689	0.062397	0.25362	0.37389	0.001202	0.27016	0.010726	0.92021	0.15479	0.1392	0.086841	0.90086	0.50432	0.020962	0.34069	0.046791	0.37813	0.0082313	0.25386	0.7354	0.85437	0.16694	0.14912
BCRPATHWAY													1	0.56023	0.10669	0.97714	0.95245	0.88126	0.39022	0.74451	0.54003	0.2732	0.057708	0.79088	0.67713	0.25636	0.15639	0.81741	0.70431	0.49458	0.15709	0.047602	0.15874	0.54227	0.10507	0.43717	0.021481	0.37966	0.37269	0.0069656	0.67085	3.2537e-08	0.083664	0.54209	0.82036	0.094639	0.44834	0.89273	0.069463
BETA_ALANINE_METABOLISM														1	0.073752	0.00082498	1.4305e-06	0.8934	0.23726	0.62888	0.91669	0.15548	0.49462	0.16822	0.0067632	0.29487	4.5496e-05	0.76399	0.0919	0.41151	0.39255	0.94507	0.012632	0.32637	0.013744	0.94357	0.10963	0.2537	0.13264	0.010371	0.14492	0.74092	0.49483	0.83105	0.065768	0.24358	0.66742	0.05022	0.024984
BILE_ACID_BIOSYNTHESIS															1	0.19364	0.087682	0.50276	0.70966	0.051507	0.12509	0.63844	0.012237	0.02706	0.74166	0.18443	0.018102	0.63415	0.098593	0.56352	0.37579	0.074171	0.34307	0.39478	0.0053787	0.15095	0.11945	0.1068	0.097863	0.2573	0.42864	0.28985	0.35524	0.50998	0.307	0.076368	0.21544	0.7073	0.21193
BIOPEPTIDESPATHWAY																1	0.040022	0.4786	0.41974	0.21829	0.90903	0.59631	0.30303	0.098167	0.07151	0.28529	0.0014888	0.11984	0.10927	0.0022747	0.13186	0.10579	0.97459	0.23088	0.00015955	0.27937	0.89732	0.86405	7.9669e-05	0.1668	0.22944	0.30868	0.076675	0.79398	0.97219	0.025077	0.38299	0.53557	0.94594
BUTANOATE_METABOLISM																	1	0.35084	0.74386	0.81262	0.31103	0.071686	0.15418	0.19846	0.0014411	0.45742	0.010889	0.93319	0.049396	0.83468	0.17397	0.26038	0.11554	0.02561	0.4669	0.71963	0.61564	0.64372	0.098171	0.19981	0.032645	0.98445	0.10706	0.40521	0.099997	0.39856	0.15383	0.21039	0.12146
CALCINEURIN_NF_AT_SIGNALING																		1	0.44666	0.082079	0.051793	0.024581	0.30159	0.63986	0.43073	0.21791	0.27354	0.29772	0.79188	0.039237	0.27146	0.61177	0.7392	0.011718	0.441	0.85054	0.1308	0.85025	0.56701	0.61539	0.8752	0.91433	0.049999	0.92393	0.60834	0.31338	0.20119	0.6984	0.21545
CALCIUM_REGULATION_IN_CARDIAC_CELLS																			1	0.8759	0.49743	0.72721	0.631	0.92759	0.52934	0.19336	0.83813	0.24975	0.6631	0.91027	0.61322	0.59216	0.15837	0.90035	0.86028	0.65583	0.15857	0.23846	0.45267	0.48209	0.76168	0.54331	0.047449	0.13715	4.8119e-07	0.13738	0.40658	0.07936	0.23299
CARM_ERPATHWAY																				1	0.47908	0.78706	0.062026	0.94201	0.34041	0.61615	0.89212	0.9928	0.033605	0.19325	0.90143	0.13609	0.97646	0.077296	0.13525	0.85163	0.46286	0.77663	0.12245	0.36	0.12363	0.94271	0.29241	0.10131	0.22673	0.22807	0.59113	0.16388	0.81392
CCR3PATHWAY																					1	0.0007521	0.0010788	0.050096	0.49972	0.0019669	0.58996	0.46949	0.010531	0.13618	0.95614	0.050113	0.2193	3.5094e-06	0.36092	0.19354	2.4225e-05	0.22927	0.98707	0.81487	0.9764	0.86864	0.1828	0.87177	0.29637	0.080711	0.32139	0.75181	0.027399
CDC42RACPATHWAY																						1	0.17532	0.65622	0.045468	0.00064921	0.33383	0.37195	0.48585	0.078558	0.0028374	0.16662	0.20151	3.7615e-05	0.38799	0.55951	0.057629	0.94414	0.29335	0.0079285	0.59161	0.015409	0.23854	0.73462	0.54925	0.80182	0.95611	0.24315	0.79614
CELL_CYCLE_KEGG																							1	0.0022365	0.94117	0.049642	0.14586	0.43371	0.03369	0.11249	0.79182	1.4279e-05	0.91948	0.087617	0.046412	0.15135	0.34617	0.70688	0.10244	0.62747	0.1177	0.31401	0.20279	0.82669	0.2745	3.0959e-07	1.0949e-05	0.29216	0.70424
CELLCYCLEPATHWAY																								1	0.033331	0.014238	0.0056147	0.93595	0.43836	0.14501	0.70517	4.7635e-05	0.5513	0.55272	0.010861	0.15828	0.23746	0.014241	0.37471	0.031084	0.80312	0.51732	0.86684	0.14402	0.90675	2.467e-05	0.16529	0.20816	0.88188
CERAMIDEPATHWAY																									1	0.9525	0.41634	0.49318	0.57786	0.00094628	0.94557	0.039287	0.55958	0.047334	0.91803	0.45655	0.37812	0.62365	0.028316	0.016009	0.15962	0.83063	0.10505	0.31382	0.070976	0.063278	0.99402	0.9104	0.35142
CHEMICALPATHWAY																										1	0.1837	0.45159	0.9882	0.8055	0.53018	0.065833	0.30215	0.0024827	0.036918	0.044389	0.054917	0.60512	0.5472	0.2317	0.47272	0.015561	0.48229	0.043235	0.3792	0.074761	0.93243	0.32317	0.34668
CIRCADIAN_EXERCISE																											1	0.42235	0.77058	0.44881	0.23502	0.61545	0.015548	0.67611	0.0029965	0.1615	0.21895	0.48194	0.14157	0.05019	0.85923	0.67749	0.40843	0.12733	0.74804	0.010887	0.13822	0.61139	0.36121
CITRATE_CYCLE_TCA_CYCLE																												1	0.37258	0.08458	0.72664	0.29125	0.36116	0.083126	0.75972	0.14594	0.10349	0.86702	0.20901	0.90583	0.050219	0.35042	0.32278	0.34442	0.18017	0.83205	0.45891	0.054614	0.15939
CREBPATHWAY																													1	0.12135	0.53133	0.8833	0.045452	0.0019787	0.92428	0.15521	0.41171	0.0011969	0.56401	0.27322	0.32694	0.98921	0.485	0.093756	0.73173	0.85145	0.0047428	0.73722	0.20286
CXCR4PATHWAY																														1	0.50729	0.027246	0.90323	0.0010905	0.55969	0.67779	0.088614	0.35203	0.11437	0.18129	0.080666	0.40908	0.11237	0.62656	0.32597	0.098823	0.31645	0.59624	0.25403
DEATHPATHWAY																															1	0.36752	0.015538	0.96405	0.39157	0.96963	0.019517	0.53931	0.63602	0.72577	0.22576	0.011796	0.37922	0.10931	0.41276	0.86187	0.38312	0.0095579	0.034438
DNA_REPLICATION_REACTOME																																1	0.074773	0.48206	0.0059744	0.29662	0.96006	0.038364	0.36518	0.84934	0.57415	0.10297	0.90322	0.856	0.42035	1.5444e-05	0.13301	0.0041775	0.14446
ECMPATHWAY																																	1	0.28633	0.64597	0.47201	0.0057354	0.00035512	0.88086	0.067775	0.80058	0.51571	0.25092	0.46305	0.14921	0.95397	0.26929	0.095968	0.00014072
EDG1PATHWAY																																		1	0.48276	0.36477	0.00072069	0.14417	0.95842	0.18693	0.86447	0.26466	0.036469	0.48585	0.65013	0.77245	0.12051	0.83162	0.037332
EGFPATHWAY																																			1	0.050225	0.75687	0.46579	0.0003427	0.96432	0.39193	0.025158	0.34234	0.56108	0.70791	0.0070044	0.1742	0.81465	0.93604
EIF4PATHWAY																																				1	0.17092	0.093426	0.030828	0.62489	0.65309	0.92301	0.3954	0.16628	0.73475	0.051857	0.43304	0.44085	0.82401
EPOPATHWAY																																					1	0.20378	0.5893	0.39653	0.34142	0.27027	0.027293	0.3507	0.58887	0.96522	0.66732	0.21045	4.3687e-05
ERK5PATHWAY																																						1	0.86467	0.94925	0.47418	0.33189	0.52197	0.54016	0.10708	0.17447	0.7522	0.27926	0.018015
ERKPATHWAY																																							1	0.56536	0.37617	0.61677	0.021089	0.11531	0.2682	0.12833	0.029051	0.44432	0.25446
ETSPATHWAY																																								1	0.99866	0.011642	0.49427	0.68836	0.39181	0.17942	0.85157	0.76518	0.35053
FASPATHWAY																																									1	0.59579	0.86409	0.061117	0.64619	0.64441	0.15908	0.88521	0.29417
FCER1PATHWAY																																										1	0.30136	0.47079	0.81645	0.42735	0.37232	0.69333	0.20763
FMLPPATHWAY																																											1	0.91877	0.29121	0.044106	0.16151	0.94582	0.84503
FRUCTOSE_AND_MANNOSE_METABOLISM																																												1	0.36706	0.17598	0.17649	0.87591	0.59381
G_PROTEIN_SIGNALING																																													1	0.10221	0.11344	0.00047098	0.39785
G1_TO_S_CELL_CYCLE_REACTOME																																														1	0.00098403	0.09456	0.75374
G1PATHWAY																																															1	0.45666	0.41946
GLUCONEOGENESIS																																																1	0.0019747
GLUTAMATE_METABOLISM																																																	1
GLUTATHIONE_METABOLISM
GLYCEROLIPID_METABOLISM
GLYCEROPHOSPHOLIPID_METABOLISM
GLYCINE_SERINE_AND_THREONINE_METABOLISM
GLYCOLYSIS
GLYCOLYSIS_AND_GLUCONEOGENESIS
GPCRDB_CLASS_A_RHODOPSIN_LIKE
GPCRPATHWAY
GSK3PATHWAY
HDACPATHWAY
HSA00010_GLYCOLYSIS_AND_GLUCONEOGENESIS
HSA00020_CITRATE_CYCLE
HSA00030_PENTOSE_PHOSPHATE_PATHWAY
HSA00051_FRUCTOSE_AND_MANNOSE_METABOLISM
HSA00071_FATTY_ACID_METABOLISM
HSA00100_BIOSYNTHESIS_OF_STEROIDS
HSA00120_BILE_ACID_BIOSYNTHESIS
HSA00150_ANDROGEN_AND_ESTROGEN_METABOLISM
HSA00190_OXIDATIVE_PHOSPHORYLATION
HSA00220_UREA_CYCLE_AND_METABOLISM_OF_AMINO_GROUPS
HSA00230_PURINE_METABOLISM
HSA00240_PYRIMIDINE_METABOLISM
HSA00251_GLUTAMATE_METABOLISM
HSA00252_ALANINE_AND_ASPARTATE_METABOLISM
HSA00260_GLYCINE_SERINE_AND_THREONINE_METABOLISM
HSA00271_METHIONINE_METABOLISM
HSA00280_VALINE_LEUCINE_AND_ISOLEUCINE_DEGRADATION
HSA00310_LYSINE_DEGRADATION
HSA00330_ARGININE_AND_PROLINE_METABOLISM
HSA00340_HISTIDINE_METABOLISM
HSA00350_TYROSINE_METABOLISM
HSA00380_TRYPTOPHAN_METABOLISM
HSA00410_BETA_ALANINE_METABOLISM
HSA00450_SELENOAMINO_ACID_METABOLISM
HSA00480_GLUTATHIONE_METABOLISM
HSA00500_STARCH_AND_SUCROSE_METABOLISM
HSA00510_N_GLYCAN_BIOSYNTHESIS
HSA00511_N_GLYCAN_DEGRADATION
HSA00512_O_GLYCAN_BIOSYNTHESIS
HSA00530_AMINOSUGARS_METABOLISM
HSA00561_GLYCEROLIPID_METABOLISM
HSA00562_INOSITOL_PHOSPHATE_METABOLISM
HSA00564_GLYCEROPHOSPHOLIPID_METABOLISM
HSA00565_ETHER_LIPID_METABOLISM
HSA00590_ARACHIDONIC_ACID_METABOLISM
HSA00620_PYRUVATE_METABOLISM
HSA00632_BENZOATE_DEGRADATION_VIA_COA_LIGATION
HSA00640_PROPANOATE_METABOLISM
HSA00650_BUTANOATE_METABOLISM
HSA00670_ONE_CARBON_POOL_BY_FOLATE
HSA00790_FOLATE_BIOSYNTHESIS
HSA00903_LIMONENE_AND_PINENE_DEGRADATION
HSA00970_AMINOACYL_TRNA_BIOSYNTHESIS
HSA00980_METABOLISM_OF_XENOBIOTICS_BY_CYTOCHROME_P450
HSA01030_GLYCAN_STRUCTURES_BIOSYNTHESIS_1
HSA01031_GLYCAN_STRUCTURES_BIOSYNTHESIS_2
HSA01032_GLYCAN_STRUCTURES_DEGRADATION
HSA01430_CELL_COMMUNICATION
HSA02010_ABC_TRANSPORTERS_GENERAL
HSA03010_RIBOSOME
HSA03020_RNA_POLYMERASE
HSA03022_BASAL_TRANSCRIPTION_FACTORS
HSA03030_DNA_POLYMERASE
HSA03050_PROTEASOME
HSA03320_PPAR_SIGNALING_PATHWAY
HSA04010_MAPK_SIGNALING_PATHWAY
HSA04012_ERBB_SIGNALING_PATHWAY
HSA04020_CALCIUM_SIGNALING_PATHWAY
HSA04060_CYTOKINE_CYTOKINE_RECEPTOR_INTERACTION
HSA04070_PHOSPHATIDYLINOSITOL_SIGNALING_SYSTEM
HSA04080_NEUROACTIVE_LIGAND_RECEPTOR_INTERACTION
HSA04110_CELL_CYCLE
HSA04115_P53_SIGNALING_PATHWAY
HSA04120_UBIQUITIN_MEDIATED_PROTEOLYSIS
HSA04150_MTOR_SIGNALING_PATHWAY
HSA04210_APOPTOSIS
HSA04310_WNT_SIGNALING_PATHWAY
HSA04320_DORSO_VENTRAL_AXIS_FORMATION
HSA04330_NOTCH_SIGNALING_PATHWAY
HSA04340_HEDGEHOG_SIGNALING_PATHWAY
HSA04350_TGF_BETA_SIGNALING_PATHWAY
HSA04360_AXON_GUIDANCE
HSA04370_VEGF_SIGNALING_PATHWAY
HSA04510_FOCAL_ADHESION
HSA04512_ECM_RECEPTOR_INTERACTION
HSA04514_CELL_ADHESION_MOLECULES
HSA04520_ADHERENS_JUNCTION
HSA04530_TIGHT_JUNCTION
HSA04540_GAP_JUNCTION
HSA04610_COMPLEMENT_AND_COAGULATION_CASCADES
HSA04612_ANTIGEN_PROCESSING_AND_PRESENTATION
HSA04620_TOLL_LIKE_RECEPTOR_SIGNALING_PATHWAY
HSA04630_JAK_STAT_SIGNALING_PATHWAY
HSA04640_HEMATOPOIETIC_CELL_LINEAGE
HSA04650_NATURAL_KILLER_CELL_MEDIATED_CYTOTOXICITY
HSA04660_T_CELL_RECEPTOR_SIGNALING_PATHWAY
HSA04662_B_CELL_RECEPTOR_SIGNALING_PATHWAY
HSA04664_FC_EPSILON_RI_SIGNALING_PATHWAY
HSA04670_LEUKOCYTE_TRANSENDOTHELIAL_MIGRATION
HSA04720_LONG_TERM_POTENTIATION
HSA04730_LONG_TERM_DEPRESSION
HSA04810_REGULATION_OF_ACTIN_CYTOSKELETON
HSA04910_INSULIN_SIGNALING_PATHWAY
HSA04912_GNRH_SIGNALING_PATHWAY
HSA04916_MELANOGENESIS
HSA04920_ADIPOCYTOKINE_SIGNALING_PATHWAY
IGF1MTORPATHWAY
IGF1PATHWAY
IL2PATHWAY
IL2RBPATHWAY
IL6PATHWAY
INSULINPATHWAY
INTEGRIN_MEDIATED_CELL_ADHESION_KEGG
INTEGRINPATHWAY
INTRINSICPATHWAY
KERATINOCYTEPATHWAY
KREBS_TCA_CYCLE
LYSINE_DEGRADATION
MAPKPATHWAY
MCALPAINPATHWAY
METPATHWAY
MITOCHONDRIAL_FATTY_ACID_BETAOXIDATION
MPRPATHWAY
MRNA_PROCESSING_REACTOME
MTORPATHWAY
N_GLYCAN_BIOSYNTHESIS
NFATPATHWAY
NGFPATHWAY
NTHIPATHWAY
NUCLEAR_RECEPTORS
ONE_CARBON_POOL_BY_FOLATE
OXIDATIVE_PHOSPHORYLATION
P38MAPKPATHWAY
P53HYPOXIAPATHWAY
PDGFPATHWAY
PENTOSE_PHOSPHATE_PATHWAY
PEPTIDE_GPCRS
PHOSPHATIDYLINOSITOL_SIGNALING_SYSTEM
PPARAPATHWAY
PROPANOATE_METABOLISM
PROSTAGLANDIN_AND_LEUKOTRIENE_METABOLISM
PROSTAGLANDIN_SYNTHESIS_REGULATION
PROTEASOME
PROTEASOMEPATHWAY
PURINE_METABOLISM
PYK2PATHWAY
PYRIMIDINE_METABOLISM
PYRUVATE_METABOLISM
RACCYCDPATHWAY
RARRXRPATHWAY
RASPATHWAY
RHOPATHWAY
RIBOSOMAL_PROTEINS
RNA_TRANSCRIPTION_REACTOME
SA_B_CELL_RECEPTOR_COMPLEXES
SIG_BCR_SIGNALING_PATHWAY
SIG_CD40PATHWAYMAP
SIG_IL4RECEPTOR_IN_B_LYPHOCYTES
SIG_INSULIN_RECEPTOR_PATHWAY_IN_CARDIAC_MYOCYTES
SIG_PIP3_SIGNALING_IN_B_LYMPHOCYTES
SIG_PIP3_SIGNALING_IN_CARDIAC_MYOCTES
SIG_REGULATION_OF_THE_ACTIN_CYTOSKELETON_BY_RHO_GTPASES
SMOOTH_MUSCLE_CONTRACTION
SPPAPATHWAY
ST_ADRENERGIC
ST_B_CELL_ANTIGEN_RECEPTOR
ST_ERK1_ERK2_MAPK_PATHWAY
ST_FAS_SIGNALING_PATHWAY
ST_G_ALPHA_I_PATHWAY
ST_GA13_PATHWAY
ST_GAQ_PATHWAY
ST_INTEGRIN_SIGNALING_PATHWAY
ST_JNK_MAPK_PATHWAY
ST_P38_MAPK_PATHWAY
ST_PHOSPHOINOSITIDE_3_KINASE_PATHWAY
ST_T_CELL_SIGNAL_TRANSDUCTION
ST_TUMOR_NECROSIS_FACTOR_PATHWAY
ST_WNT_BETA_CATENIN_PATHWAY
STARCH_AND_SUCROSE_METABOLISM
STATIN_PATHWAY_PHARMGKB
STRESSPATHWAY
STRIATED_MUSCLE_CONTRACTION
TCRPATHWAY
TNFR1PATHWAY
TOLLPATHWAY
TPOPATHWAY
TRANSLATION_FACTORS
TRYPTOPHAN_METABOLISM
TYPE_III_SECRETION_SYSTEM
TYROSINE_METABOLISM
UBIQUINONE_BIOSYNTHESIS
UBIQUITIN_MEDIATED_PROTEOLYSIS
UREA_CYCLE_AND_METABOLISM_OF_AMINO_GROUPS
VALINE_LEUCINE_AND_ISOLEUCINE_DEGRADATION
VEGFPATHWAY
WNT_SIGNALING
WNTPATHWAY
[truncated: 197 more columns]
